# Supplementary material for: A CRISPR knockout negative screen reveals synergy between CDKs inhibitor and metformin in the treatment of human cancer in vitro and in vivo
Source: Signal Transduct Target Ther. 2020 Aug 19;5:152. doi: 10.1038/s41392-020-0203-1 (PMC7434905; doi:10.1038/s41392-020-0203-1)
Supplement: Supplementary file 1 — Supplemental Tables (Excel version) [file 41392_2020_203_MOESM1_ESM.docx]

## Sheet: Table of Contents
Supplementary Tables
Supplementary Table 1	List of primers used in the two rounds of PCR
Supplementary Table 2	Essential gene list for U251 cell line
Supplementary Table 3	List of siRNA sequences
Supplementary Table 4	The quantification of the precipitation
Supplementary Table 5	Screen result
Supplementary Table 6	Statistical analysis of Figure 1a
Supplementary Table 7	Statistical analysis of Figure 1b
Supplementary Table 8	Statistical analysis of Figure 1c
Supplementary Table 9	Statistical analysis of Figure 1d
Supplementary Table 10	Statistical analysis of Figure 1e
Supplementary Table 11	Statistical analysis of Figure 1f
Supplementary Table 12	Statistical analysis of Figure 1g
Supplementary Table 13	Statistical analysis of Figure 1h
Supplementary Table 14	Statistical analysis of Figure 1i
Supplementary Table 15	Statistical analysis of Figure 1j
Supplementary Table 16	Statistical analysis of Figure 1k
Supplementary Table 17	Statistical analysis of Figure 1l
Supplementary Table 18	Statistical analysis of Figure 5b
Supplementary Table 19	Statistical analysis of Figure 5c
Supplementary Table 20	Statistical analysis of Figure 5d

## Sheet: Table S1
Table S1. List of primers used in the two rounds of PCR
Primer name	Sense（5'-3'）
F1-Forward	AATGGACTATCATATGCTTACCGTAACTTGAAAGTATTTCG
R1-Reverse	GTGACTGGAGTTCAGACGTGTGCTCTTCCGATCTACTGACGGGCACCGGAGCCAATTCC
F2-Forward	AATGATACGGCGACCACCGAGATCTACACTCTTTCCCTACACGACGCTCTTCCGATCTTCTTGTGGAAAGGACGAAACACCG
R2-Reverse	CAAGCAGAAGACGGCATACGAGATXXXXXXGTGACTGGAGTTCAGACGTG (XXXXXX represents a 6-bp index)

## Sheet: Table S2
Table S2. Essential gene list for U251 cell line
Gene: official gene symbol
sgRNA: The number of targeting sgRNAs for each gene
beta: MAGeCK mle beta score for U251 cells
p-value: p value for the beta
fdr: the false discovery rate for p-value
Gene	sgRNA	beta	p-value	fdr
ANAPC11	4	-3.2159	0	0
RPP21	4	-3.3572	0	0
FAU	4	-3.2208	0	0
ALDOA	4	-2.9335	1.0463e-05	0.00075188
HSPA5	4	-3.1342	0	0
PSMB3	4	-3.2767	0	0
EIF6	4	-3.4331	0	0
ATP6V0C	4	-3.5875	0	0
DOHH	4	-2.7533	1.0463e-05	0.00075188
PRMT1	4	-2.9341	1.0463e-05	0.00075188
PSMB4	4	-2.762	1.0463e-05	0.00075188
HAUS5	4	-3.0403	0	0
DTYMK	4	-3.3836	0	0
NARFL	4	-2.9438	1.0463e-05	0.00075188
TRMT112	4	-2.9072	1.0463e-05	0.00075188
PSMA5	4	-3.4023	0	0
LUC7L3	4	-2.8344	1.0463e-05	0.00075188
CCT7	4	-3.6182	0	0
NAA10	4	-2.614	1.0463e-05	0.00075188
NSF	4	-2.8723	1.0463e-05	0.00075188
CIAO1	4	-3.4558	0	0
RPLP0	4	-3.4111	0	0
IMP4	4	-3.2547	0	0
NUBP2	4	-3.2467	0	0
TUBA1B	4	-2.8547	1.0463e-05	0.00075188
PGAM1	4	-2.629	1.0463e-05	0.00075188
TAF1C	4	-2.484	3.1389e-05	0.0018519
RPS16	4	-2.6187	1.0463e-05	0.00075188
SCAP	4	-2.6756	1.0463e-05	0.00075188
POLR3K	4	-2.9324	1.0463e-05	0.00075188
LONP1	4	-2.5016	3.1389e-05	0.0018519
MAK16	4	-3.6176	0	0
IARS2	4	-3.0726	0	0
CARS	4	-3.1793	0	0
RPL19	4	-2.4982	3.1389e-05	0.0018519
RANGAP1	4	-2.8122	1.0463e-05	0.00075188
LSM2	4	-3.1276	0	0
NHP2	4	-2.5723	2.0926e-05	0.001476
DDX54	4	-2.4935	3.1389e-05	0.0018519
C10orf2	4	-2.6268	1.0463e-05	0.00075188
NOL10	4	-3.3597	0	0
PSMB5	4	-3.1885	0	0
PRELID1	4	-2.4213	5.2315e-05	0.0028249
WDR18	4	-2.6406	1.0463e-05	0.00075188
RPS11	4	-3.1048	0	0
PSMG3	4	-2.7904	1.0463e-05	0.00075188
CCT4	4	-2.8303	1.0463e-05	0.00075188
RPS20	4	-3.0599	0	0
SNRNP35	4	-2.6762	1.0463e-05	0.00075188
MCM5	4	-2.7335	1.0463e-05	0.00075188
POP1	4	-2.4637	3.1389e-05	0.0018519
GRPEL1	4	-2.6898	1.0463e-05	0.00075188
PES1	4	-2.2976	6.2778e-05	0.002934
XRCC6	4	-2.6739	1.0463e-05	0.00075188
PGD	4	-2.7221	1.0463e-05	0.00075188
PGK1	4	-2.4289	5.2315e-05	0.0028249
RPS23	4	-2.7806	1.0463e-05	0.00075188
POLR2L	4	-3.9104	0	0
RPL17-C18orf32	4	-3.3622	0	0
FBL	4	-3.2162	0	0
RPL21	4	-2.5304	3.1389e-05	0.0018519
PRIM1	4	-2.5371	3.1389e-05	0.0018519
COPA	4	-2.994	0	0
UBL5	4	-3.0016	0	0
AP2S1	4	-2.6987	1.0463e-05	0.00075188
TUT1	4	-3.2343	0	0
RPL6	4	-2.4233	5.2315e-05	0.0028249
WDR77	4	-2.5962	1.0463e-05	0.00075188
VARS	4	-2.8927	1.0463e-05	0.00075188
RSL24D1	4	-3.378	0	0
MED8	4	-2.2841	6.2778e-05	0.002934
TPI1	4	-3.877	0	0
VHL	4	-2.5263	3.1389e-05	0.0018519
NELFB	4	-2.8437	1.0463e-05	0.00075188
DPH3	4	-2.3797	6.2778e-05	0.002934
GINS2	4	-2.9808	1.0463e-05	0.00075188
CCDC84	4	-2.4145	5.2315e-05	0.0028249
NOP10	4	-2.3944	5.2315e-05	0.0028249
NOC4L	4	-2.5746	1.0463e-05	0.00075188
EIF4E	4	-2.3668	6.2778e-05	0.002934
RSL1D1	4	-2.5064	3.1389e-05	0.0018519
RPL35A	4	-2.3077	6.2778e-05	0.002934
RPL7	4	-2.8627	1.0463e-05	0.00075188
SNRPD1	4	-2.8636	1.0463e-05	0.00075188
SNRNP25	4	-2.6135	1.0463e-05	0.00075188
DCTN5	4	-3.3446	0	0
DUT	4	-2.3788	6.2778e-05	0.002934
CTDNEP1	4	-2.8643	1.0463e-05	0.00075188
RPL23A	4	-3.0013	0	0
PFDN2	4	-3.1905	0	0
SEC61A1	4	-2.8178	1.0463e-05	0.00075188
EIF2S1	4	-2.9719	1.0463e-05	0.00075188
HMGCS1	4	-2.7631	1.0463e-05	0.00075188
ATP6V0B	4	-3.0496	0	0
PRMT5	4	-2.5376	3.1389e-05	0.0018519
SF3B1	4	-2.6455	1.0463e-05	0.00075188
NEDD8	4	-3.619	0	0
RBM8A	4	-2.8755	1.0463e-05	0.00075188
RPS5	4	-2.1854	8.3704e-05	0.0034261
RPS4X	4	-3.4293	0	0
IMP3	4	-2.638	1.0463e-05	0.00075188
TMED10	4	-2.7751	1.0463e-05	0.00075188
PRPF8	4	-3.1649	0	0
ATP6V1A	4	-2.8431	1.0463e-05	0.00075188
TMED2	4	-2.6296	1.0463e-05	0.00075188
RPS18	4	-3.8468	0	0
RPS6	4	-3.6291	0	0
ANAPC2	4	-2.2975	6.2778e-05	0.002934
RPS28	4	-2.3752	6.2778e-05	0.002934
ARMC7	4	-2.8215	1.0463e-05	0.00075188
SNUPN	4	-2.1977	8.3704e-05	0.0034261
PHB	4	-2.8998	1.0463e-05	0.00075188
TRAPPC11	4	-2.6475	1.0463e-05	0.00075188
PHF5A	4	-2.361	6.2778e-05	0.002934
MCM7	4	-3.0793	0	0
DNAJC11	4	-3.1254	0	0
CAPZB	4	-3.102	0	0
POLR2F	4	-2.6586	1.0463e-05	0.00075188
GPN1	4	-2.5367	3.1389e-05	0.0018519
RTCB	4	-2.4434	3.1389e-05	0.0018519
NOP56	4	-2.9767	1.0463e-05	0.00075188
PSMD6	4	-2.5051	3.1389e-05	0.0018519
ILF2	4	-2.3507	6.2778e-05	0.002934
SAMM50	4	-2.5975	1.0463e-05	0.00075188
TELO2	4	-2.4174	5.2315e-05	0.0028249
SNRPD2	4	-3.5176	0	0
HSCB	4	-2.2915	6.2778e-05	0.002934
TAF1B	4	-2.5418	3.1389e-05	0.0018519
PPP4C	4	-3.0812	0	0
EIF1AX	4	-2.7852	1.0463e-05	0.00075188
DDX46	4	-2.6576	1.0463e-05	0.00075188
DHFR	4	-3.0508	0	0
PMPCA	4	-2.5962	1.0463e-05	0.00075188
BUB3	4	-3.2758	0	0
SMU1	4	-3.4166	0	0
MBTPS1	4	-2.2133	8.3704e-05	0.0034261
SARS2	4	-2.5167	3.1389e-05	0.0018519
CDC45	4	-2.6224	1.0463e-05	0.00075188
HAUS4	4	-2.5944	1.0463e-05	0.00075188
RPS3A	4	-3.1206	0	0
ABCE1	4	-3.5482	0	0
WDR36	4	-2.2523	7.3241e-05	0.0032634
RPS25	4	-2.5769	1.0463e-05	0.00075188
AARS	4	-2.06	0.00018833	0.0062609
ORAOV1	4	-3.1214	0	0
DHX36	4	-3.0189	0	0
PTPMT1	4	-2.8454	1.0463e-05	0.00075188
WDR43	4	-2.8263	1.0463e-05	0.00075188
CLP1	4	-2.6057	1.0463e-05	0.00075188
DIS3	4	-2.7088	1.0463e-05	0.00075188
YARS	4	-2.8475	1.0463e-05	0.00075188
POP7	4	-2.3627	6.2778e-05	0.002934
LSM4	4	-2.4359	3.1389e-05	0.0018519
FDXR	4	-2.6566	1.0463e-05	0.00075188
GINS1	4	-2.7074	1.0463e-05	0.00075188
TERF2	4	-2.19	8.3704e-05	0.0034261
RPS3	4	-2.7853	1.0463e-05	0.00075188
GTF2H3	4	-2.5404	3.1389e-05	0.0018519
RFC2	4	-2.3566	6.2778e-05	0.002934
SF3B5	4	-2.3192	6.2778e-05	0.002934
RPP30	4	-2.2817	6.2778e-05	0.002934
ISCU	4	-2.3022	6.2778e-05	0.002934
RPL8	4	-2.8982	1.0463e-05	0.00075188
NIP7	4	-2.5534	3.1389e-05	0.0018519
DHPS	4	-3.7869	0	0
TXNRD1	4	-3.5967	0	0
PPP1R8	4	-2.2332	8.3704e-05	0.0034261
CDC42	4	-2.1656	9.4167e-05	0.00375
GARS	4	-2.3431	6.2778e-05	0.002934
SBDS	4	-2.3297	6.2778e-05	0.002934
NCBP1	4	-2.3814	6.2778e-05	0.002934
NCAPD3	4	-2.3467	6.2778e-05	0.002934
DKC1	4	-2.4722	3.1389e-05	0.0018519
SUPT16H	4	-3.1853	0	0
WDHD1	4	-2.5123	3.1389e-05	0.0018519
PWP2	4	-2.5548	3.1389e-05	0.0018519
LSM11	4	-2.274	7.3241e-05	0.0032634
ACTR2	4	-2.082	0.00016741	0.0058182
DNM2	4	-3.3926	0	0
EIF2B3	4	-2.1666	9.4167e-05	0.00375
YARS2	4	-2.4301	5.2315e-05	0.0028249
RPA1	4	-2.221	8.3704e-05	0.0034261
TIMELESS	4	-2.8412	1.0463e-05	0.00075188
NOB1	4	-2.2302	8.3704e-05	0.0034261
RPS27	4	-2.8235	1.0463e-05	0.00075188
G6PD	4	-2.1604	9.4167e-05	0.00375
TUBGCP3	4	-2.3435	6.2778e-05	0.002934
LOC101060389	4	-2.0924	0.00014648	0.0052239
AP2M1	4	-2.2379	7.3241e-05	0.0032634
SPDYE6	4	-2.1198	0.00013602	0.0049713
ARPC4	4	-2.0951	0.00014648	0.0052239
PELP1	4	-2.4817	3.1389e-05	0.0018519
FNTA	4	-2.1414	0.00013602	0.0049713
SUPV3L1	4	-2.3939	5.2315e-05	0.0028249
SS18L2	4	-2.3279	6.2778e-05	0.002934
BRF1	4	-2.0098	0.00026157	0.0081699
GNL3L	4	-2.1036	0.00013602	0.0049713
DNA2	4	-3.5322	0	0
SARS	4	-2.1599	9.4167e-05	0.00375
DDX23	4	-2.0507	0.00018833	0.0062609
SSB	4	-2.1407	0.00013602	0.0049713
SF1	4	-2.1259	0.00013602	0.0049713
PSMB7	4	-3.1875	0	0
INTS4	4	-2.1987	8.3704e-05	0.0034261
NFS1	4	-3.6139	0	0
PGS1	4	-2.5808	1.0463e-05	0.00075188
EIF3CL	4	-2.1051	0.00013602	0.0049713
GEMIN4	4	-2.126	0.00013602	0.0049713
MRPS12	4	-2.1052	0.00013602	0.0049713
RPL26	4	-2.7954	1.0463e-05	0.00075188
VCP	4	-2.4979	3.1389e-05	0.0018519
NELFCD	4	-3.2706	0	0
NUDT21	4	-2.5323	3.1389e-05	0.0018519
POLR3E	4	-2.055	0.00018833	0.0062609
CENPO	4	-2.0825	0.00016741	0.0058182
GTPBP4	4	-3.2518	0	0
NAPA	4	-2.1056	0.00013602	0.0049713
PTK2	4	-2.0991	0.00014648	0.0052239
RAD51	4	-2.9468	1.0463e-05	0.00075188
OGT	4	-2.4863	3.1389e-05	0.0018519
IPO13	4	-2.0028	0.0002825	0.0087662
SKA2	4	-2.581	1.0463e-05	0.00075188
NCAPD2	4	-2.1661	9.4167e-05	0.00375
ZCRB1	4	-2.3901	5.2315e-05	0.0028249
RPP25L	4	-2.1145	0.00013602	0.0049713
TTC27	4	-2.4853	3.1389e-05	0.0018519
ZPR1	4	-2.0721	0.00018833	0.0062609
GFM1	4	-2.2643	7.3241e-05	0.0032634
U2SURP	4	-2.3281	6.2778e-05	0.002934
GNB2L1	4	-2.2713	7.3241e-05	0.0032634
TFRC	4	-2.475	3.1389e-05	0.0018519
RUVBL2	4	-2.2165	8.3704e-05	0.0034261
RPL13	4	-2.1631	9.4167e-05	0.00375
DIMT1	4	-2.3475	6.2778e-05	0.002934
NOP16	4	-1.9383	0.00033482	0.009816
EEFSEC	4	-2.1732	8.3704e-05	0.0034261
DDX10	4	-2.9277	1.0463e-05	0.00075188
ORC6	4	-2.3265	6.2778e-05	0.002934
RPS29	4	-2.053	0.00018833	0.0062609
NUP155	4	-2.3602	6.2778e-05	0.002934
SRSF1	4	-2.3886	5.2315e-05	0.0028249
WBSCR22	4	-2.1901	8.3704e-05	0.0034261
PSMA7	4	-3.992	0	0
METTL16	4	-2.2475	7.3241e-05	0.0032634
TRMT5	4	-1.9558	0.00031389	0.0094044
SART3	4	-2.278	6.2778e-05	0.002934
CCT2	4	-3.3462	0	0
PRC1	4	-2.8296	1.0463e-05	0.00075188
SSU72	4	-2.929	1.0463e-05	0.00075188
NAT10	4	-2.1932	8.3704e-05	0.0034261
UBA52	4	-2.7264	1.0463e-05	0.00075188
RBM39	4	-2.0441	0.0001988	0.0065517
HSPA9	4	-2.8939	1.0463e-05	0.00075188
PSMA4	4	-3.4125	0	0
RPS19	4	-3.4607	0	0
HSPE1	4	-2.9468	1.0463e-05	0.00075188
POLE2	4	-2.2767	6.2778e-05	0.002934
SSRP1	4	-2.5902	1.0463e-05	0.00075188
CYCS	4	-2.2014	8.3704e-05	0.0034261
TBCD	4	-2.1275	0.00013602	0.0049713
PSMA3	4	-2.212	8.3704e-05	0.0034261
NARS	4	-3.1781	0	0
RABGGTB	4	-2.5285	3.1389e-05	0.0018519
FERMT2	4	-2.0883	0.00014648	0.0052239
RAC1	4	-2.7621	1.0463e-05	0.00075188
VRK1	4	-2.0711	0.00018833	0.0062609
ITGAV	4	-2.0577	0.00018833	0.0062609
ARL2	4	-2.959	1.0463e-05	0.00075188
EIF3D	4	-2.5374	3.1389e-05	0.0018519
POLR1B	4	-3.0234	0	0
HARS	4	-2.6569	1.0463e-05	0.00075188
ERCC2	4	-2.0784	0.00017787	0.0061706
RPS10	4	-2.2933	6.2778e-05	0.002934
UBE2I	4	-2.9184	1.0463e-05	0.00075188
CDIPT	4	-2.396	5.2315e-05	0.0028249
TOE1	4	-2.1726	8.3704e-05	0.0034261
RFC3	4	-3.4038	0	0
CSE1L	4	-2.2431	7.3241e-05	0.0032634
BTF3	4	-2.1279	0.00013602	0.0049713
POLR1D	4	-2.407	5.2315e-05	0.0028249
SNRPG	4	-3.1548	0	0
MAT2A	4	-2.0882	0.00014648	0.0052239
EFTUD2	4	-2.872	1.0463e-05	0.00075188
FARSA	4	-2.2742	7.3241e-05	0.0032634
CDK1	4	-3.4262	0	0
RPL37	4	-2.1073	0.00013602	0.0049713
GOLGA6L1	4	-2.3388	6.2778e-05	0.002934
FTSJ3	4	-2.1022	0.00013602	0.0049713
EXOSC2	4	-3.2146	0	0
DDX20	4	-2.0862	0.00015694	0.0055453
RPL31	4	-2.346	6.2778e-05	0.002934
POLR2K	4	-1.9587	0.00030343	0.0091483
CHURC1-FNTB	4	-2.4263	5.2315e-05	0.0028249
VPRBP	4	-2.2718	7.3241e-05	0.0032634
BANP	4	-3.2528	0	0
RPA3	4	-2.7326	1.0463e-05	0.00075188
CCT3	4	-2.217	8.3704e-05	0.0034261
RRP9	4	-2.2371	7.3241e-05	0.0032634
TICRR	4	-2.5087	3.1389e-05	0.0018519
LARP1	4	-2.0797	0.00016741	0.0058182
HSPD1	4	-4.0933	0	0
CINP	4	-2.0193	0.00021972	0.0070117
ISY1	4	-2.2516	7.3241e-05	0.0032634
COPS4	4	-2.4715	3.1389e-05	0.0018519
GPR89A	4	-2.1594	9.4167e-05	0.00375
GTF2B	4	-2.456	3.1389e-05	0.0018519
ABCF1	4	-1.9937	0.00030343	0.0091483
EXOSC4	4	-2.1189	0.00013602	0.0049713
LSM5	4	-2.1019	0.00013602	0.0049713
HSD17B10	4	-2.7963	1.0463e-05	0.00075188
KARS	4	-1.9755	0.00030343	0.0091483
RPL18A	4	-2.6104	1.0463e-05	0.00075188
ALG2	4	-3.0955	0	0
LSM8	4	-2.5872	1.0463e-05	0.00075188
HNRNPK	4	-2.0538	0.00018833	0.0062609
DTL	4	-2.1244	0.00013602	0.0049713
RPL17	4	-2.9683	1.0463e-05	0.00075188
NLE1	4	-3.4263	0	0
NARS2	4	-2.0137	0.00023019	0.007309
GNL3	4	-2.3841	5.2315e-05	0.0028249
PRPF38A	4	-2.4116	5.2315e-05	0.0028249
WDR1	4	-2.5067	3.1389e-05	0.0018519
NUBP1	4	-3.3854	0	0
WDR74	4	-3.0843	0	0
AQR	4	-2.4994	3.1389e-05	0.0018519
RUVBL1	4	-3.1728	0	0
POLR3A	4	-3.1461	0	0
RPS24	4	-3.5972	0	0
FDX1L	4	-2.1182	0.00013602	0.0049713
RPS27A	4	-2.5783	1.0463e-05	0.00075188
BUD31	4	-2.0459	0.00018833	0.0062609
DARS	4	-2.6458	1.0463e-05	0.00075188
RPL4	4	-2.2858	6.2778e-05	0.002934
ATP6V1G1	4	-2.0585	0.00018833	0.0062609
EIF2B1	4	-2.0844	0.00015694	0.0055453
POLG2	4	-2.6308	1.0463e-05	0.00075188
RBM25	4	-2.3043	6.2778e-05	0.002934
TOP2A	4	-3.7958	0	0
EIF3C	4	-2.3613	6.2778e-05	0.002934
ALG1	4	-2.106	0.00013602	0.0049713
PPAN	4	-2.177	8.3704e-05	0.0034261
C9orf114	4	-2.3386	6.2778e-05	0.002934
STRAP	4	-2.2085	8.3704e-05	0.0034261
TIMM9	4	-2.5774	1.0463e-05	0.00075188
UTP23	4	-2.1533	0.00010463	0.0041322
RCC1	4	-2.0947	0.00014648	0.0052239
RPL15	4	-2.0991	0.00014648	0.0052239
PHB2	4	-2.808	1.0463e-05	0.00075188
C1orf109	4	-2.2367	7.3241e-05	0.0032634
RPL27A	4	-2.4992	3.1389e-05	0.0018519
ENO1	4	-2.3908	5.2315e-05	0.0028249
METAP2	4	-2.1631	9.4167e-05	0.00375
TIMM10	4	-2.8267	1.0463e-05	0.00075188
EARS2	4	-2.047	0.00018833	0.0062609
EXOSC9	4	-2.1685	9.4167e-05	0.00375
DDX55	4	-2.0904	0.00014648	0.0052239
CLNS1A	4	-2.4315	4.1852e-05	0.002454
DHX37	4	-2.434	3.1389e-05	0.0018519
RPL7A	4	-2.6286	1.0463e-05	0.00075188
RPS8	4	-3.7895	0	0
UBA1	4	-2.4706	3.1389e-05	0.0018519
COPE	4	-2.6013	1.0463e-05	0.00075188
GFER	4	-2.3797	6.2778e-05	0.002934
ANAPC5	4	-2.0926	0.00014648	0.0052239
RPSA	4	-2.0179	0.00023019	0.007309
NUTF2	4	-2.1594	9.4167e-05	0.00375
LSM7	4	-2.2966	6.2778e-05	0.002934
POLD2	4	-2.3958	5.2315e-05	0.0028249
PAFAH1B1	4	-2.0448	0.0001988	0.0065517
PSMB2	4	-2.7297	1.0463e-05	0.00075188
CHEK1	4	-2.1215	0.00013602	0.0049713
SMC5	4	-2.2329	8.3704e-05	0.0034261
TRIAP1	4	-2.8851	1.0463e-05	0.00075188
DHX33	4	-1.9447	0.00033482	0.009816
SPATA5	4	-2.1422	0.00013602	0.0049713
RPS14	4	-3.3373	0	0
PSMB1	4	-2.0844	0.00015694	0.0055453
EIF5	4	-2.5685	2.0926e-05	0.001476
PLK1	4	-3.2186	0	0
PKMYT1	4	-2.0219	0.00021972	0.0070117
DPAGT1	4	-2.0372	0.00021972	0.0070117
CEBPZ	4	-2.3845	5.2315e-05	0.0028249
MED4	4	-2.3164	6.2778e-05	0.002934
NPM1	4	-2.5331	3.1389e-05	0.0018519
EIF3I	4	-1.9896	0.00030343	0.0091483
NDOR1	4	-2.3592	6.2778e-05	0.002934
U2AF1	4	-3.7565	0	0
RPL27	4	-3.4036	0	0
SNW1	4	-1.9907	0.00030343	0.0091483
NAA50	4	-2.6317	1.0463e-05	0.00075188
PMVK	4	-2.0776	0.00018833	0.0062609
GPN2	4	-2.4233	5.2315e-05	0.0028249
RAD9A	4	-2.1565	0.00010463	0.0041322
RAD1	4	-2.0079	0.00026157	0.0081699
PRIM2	4	-2.2313	8.3704e-05	0.0034261
RPS9	4	-2.2034	8.3704e-05	0.0034261
KCTD10	4	-1.9848	0.00030343	0.0091483
DR1	4	-2.1704	8.3704e-05	0.0034261
EIF1AD	4	-2.6113	1.0463e-05	0.00075188
TCP1	4	-2.4242	5.2315e-05	0.0028249
SF3A1	4	-2.4686	3.1389e-05	0.0018519
UTP20	4	-2.0354	0.00021972	0.0070117
CHD4	4	-2.0235	0.00021972	0.0070117
PFDN5	4	-2.0003	0.0002825	0.0087662
TPRKB	4	-1.9966	0.00029296	0.0090762
SMC2	4	-2.3935	5.2315e-05	0.0028249
MED7	4	-2.4678	3.1389e-05	0.0018519
VPS25	4	-2.6189	1.0463e-05	0.00075188
RPL10	4	-2.445	3.1389e-05	0.0018519
XAB2	4	-2.0558	0.00018833	0.0062609
MARS	4	-3.935	0	0
CIRH1A	4	-2.4892	3.1389e-05	0.0018519
WDR3	4	-2.0358	0.00021972	0.0070117
RPS15	4	-3.1139	0	0
RPLP2	4	-2.1358	0.00013602	0.0049713
SMC6	4	-2.4647	3.1389e-05	0.0018519
HINFP	4	-2.5233	3.1389e-05	0.0018519
SRP54	4	-2.0359	0.00021972	0.0070117
MRPS2	4	-2.1436	0.00013602	0.0049713
COG4	4	-2.042	0.00020926	0.0068729
RPS17	4	-3.6028	0	0
TUBB	4	-3.6017	0	0
CPSF2	4	-3.097	0	0
SOD2	4	-2.1016	0.00013602	0.0049713
RARS	4	-2.0269	0.00021972	0.0070117
DNLZ	4	-1.9518	0.00032435	0.0096273
RPF2	4	-2.4268	5.2315e-05	0.0028249
PCNA	4	-3.0082	0	0
RPL9	4	-2.0833	0.00015694	0.0055453
BCL2L2-PABPN1	4	-1.9525	0.00032435	0.0096273
GINS3	4	-1.9783	0.00030343	0.0091483
MVK	4	-2.365	6.2778e-05	0.002934
RPE	4	-2.4543	3.1389e-05	0.0018519
CRNKL1	4	-2.3792	6.2778e-05	0.002934
NDNL2	4	-2.081	0.00016741	0.0058182
PYROXD1	4	-2.013	0.00025111	0.0079339
RAN	4	-2.3647	6.2778e-05	0.002934
PCBP1	4	-2.2028	8.3704e-05	0.0034261
PSMD4	4	-2.1373	0.00013602	0.0049713
POLR2I	4	-2.4709	3.1389e-05	0.0018519
ABCB7	4	-2.5043	3.1389e-05	0.0018519
UBA3	4	-2.22	8.3704e-05	0.0034261
CHAF1B	4	-3.6567	0	0
SRSF2	4	-2.1362	0.00013602	0.0049713
DNAJC9	4	-2.0929	0.00014648	0.0052239
AK6	4	-2.307	6.2778e-05	0.002934
GGPS1	4	-4.1219	0	0
ELL	4	-1.9514	0.00032435	0.0096273
PSMA1	4	-1.9646	0.00030343	0.0091483
UBTF	4	-2.0064	0.00026157	0.0081699
NOP58	4	-2.4236	5.2315e-05	0.0028249
PNPT1	4	-2.0124	0.00025111	0.0079339
PRPF4	4	-2.4042	5.2315e-05	0.0028249
LSM10	4	-1.9463	0.00033482	0.009816
ETF1	4	-3.4817	0	0
ECD	4	-2.4526	3.1389e-05	0.0018519
GAPDH	4	-4.1511	0	0
MYC	4	-1.9405	0.00033482	0.009816
PDRG1	4	-2.0574	0.00018833	0.0062609
ISCA2	4	-2.1112	0.00013602	0.0049713
MRPS25	4	-2.0107	0.00026157	0.0081699
POLR1C	4	-2.8353	1.0463e-05	0.00075188
EIF4A3	4	-3.2061	0	0
SYS1	4	-2.1188	0.00013602	0.0049713
DDX51	4	-1.967	0.00030343	0.0091483
CENPM	4	-2.0384	0.00021972	0.0070117
ERCC3	4	-2.1701	8.3704e-05	0.0034261
POLR3H	4	-4.56	0	0
PSMA2	4	-2.0455	0.00018833	0.0062609
SETD1A	4	-2.3229	6.2778e-05	0.002934
MED11	4	-2.1735	8.3704e-05	0.0034261
TUFM	4	-2.0698	0.00018833	0.0062609
RPL37A	4	-2.798	1.0463e-05	0.00075188
NSA2	4	-2.1037	0.00013602	0.0049713
WDR82	4	-2.4462	3.1389e-05	0.0018519
NACA	4	-2.2753	6.2778e-05	0.002934
PSMD7	4	-2.7199	1.0463e-05	0.00075188
ACTR10	4	-2.2136	8.3704e-05	0.0034261
COPS3	4	-1.9579	0.00031389	0.0094044
VMP1	4	-2.081	0.00016741	0.0058182
DBR1	4	-2.3863	5.2315e-05	0.0028249
TP53RK	4	-2.6232	1.0463e-05	0.00075188
POLR2D	4	-1.9771	0.00030343	0.0091483
CENPK	4	-2.3326	6.2778e-05	0.002934
ZNHIT3	4	-2.0509	0.00018833	0.0062609
ATP6V1C1	4	-2.1799	8.3704e-05	0.0034261
CDC16	4	-2.082	0.00016741	0.0058182
TCEB2	4	-3.4133	0	0
UHRF1	4	-2.2589	7.3241e-05	0.0032634
MRPS34	4	-2.0229	0.00021972	0.0070117
MCM3	4	-2.0933	0.00014648	0.0052239
ATP1A1	4	-2.0347	0.00021972	0.0070117
SNRPF	4	-4.0895	0	0
TUBGCP2	4	-2.5532	3.1389e-05	0.0018519
RABGGTA	4	-2.204	8.3704e-05	0.0034261
TEAD1	4	-2.1182	0.00013602	0.0049713
TAF6	4	-2.0789	0.00016741	0.0058182
CPSF3	4	-3.105	0	0
GNB1L	4	-2.1156	0.00013602	0.0049713
GOLGA8N	4	-2.0093	0.00026157	0.0081699
RPL3	4	-2.8758	1.0463e-05	0.00075188
COPS6	4	-2.2518	7.3241e-05	0.0032634
POLR2C	4	-2.0827	0.00016741	0.0058182
DDX42	4	-2.3715	6.2778e-05	0.002934
POLRMT	4	-2.0474	0.00018833	0.0062609
GOSR2	4	-1.9524	0.00032435	0.0096273
SNRPD3	4	-3.8379	0	0
RPS26	4	-2.1017	0.00013602	0.0049713
TNPO1	4	-1.9422	0.00033482	0.009816
MRPL4	4	-1.9825	0.00030343	0.0091483
PRPF19	4	-4.6793	0	0
CHTF18	4	-1.9571	0.00031389	0.0094044
XPO1	4	-3.3346	0	0
RNGTT	4	-2.1658	9.4167e-05	0.00375
SPC24	4	-2.6746	1.0463e-05	0.00075188
POLR1A	4	-2.8833	1.0463e-05	0.00075188
DOLK	4	-1.9623	0.00030343	0.0091483
GRB2	4	-2.2051	8.3704e-05	0.0034261
LSM6	4	-2.3771	6.2778e-05	0.002934
ATP6V0D1	4	-2.0856	0.00015694	0.0055453
PPP2R1A	4	-1.9997	0.0002825	0.0087662
DHX15	4	-2.1175	0.00013602	0.0049713
SRSF7	4	-2.4109	5.2315e-05	0.0028249
DYNLRB1	4	-2.0264	0.00021972	0.0070117
UTP6	4	-2.6727	1.0463e-05	0.00075188
WASH1	4	-4.1495	0	0
NUP85	4	-2.4333	4.1852e-05	0.002454
INTS1	4	-2.178	8.3704e-05	0.0034261
FAM96B	4	-2.3545	6.2778e-05	0.002934
PHAX	4	-2.1342	0.00013602	0.0049713
HAUS8	4	-2.0109	0.00026157	0.0081699
KIF11	4	-2.0414	0.00020926	0.0068729
RPL34	4	-3.6529	0	0
FCF1	4	-2.2508	7.3241e-05	0.0032634
PSMC6	4	-2.3674	6.2778e-05	0.002934
NUF2	4	-2.4004	5.2315e-05	0.0028249
USO1	4	-2.1955	8.3704e-05	0.0034261
POLR2G	4	-2.1441	0.00013602	0.0049713
UTP3	4	-2.0354	0.00021972	0.0070117
TANGO6	4	-2.1453	0.00012556	0.0049383
SNRNP200	4	-1.9789	0.00030343	0.0091483
DAD1	4	-2.0583	0.00018833	0.0062609
RARS2	4	-1.9769	0.00030343	0.0091483
TXN	4	-2.5043	3.1389e-05	0.0018519
DCTN6	4	-3.4111	0	0
RPL11	4	-2.5582	2.0926e-05	0.001476
DHX9	4	-2.2556	7.3241e-05	0.0032634
HNRNPC	4	-2.8452	1.0463e-05	0.00075188
PPIAL4E	4	-1.957	0.00031389	0.0094044
ANKLE2	4	-2.0319	0.00021972	0.0070117
EXOSC5	4	-1.9494	0.00032435	0.0096273
URB2	4	-2.2627	7.3241e-05	0.0032634
RPL24	4	-1.9446	0.00033482	0.009816
UXT	4	-3.4583	0	0
WDR12	4	-2.258	7.3241e-05	0.0032634
LETM1	4	-1.9534	0.00032435	0.0096273
RRS1	4	-2.0086	0.00026157	0.0081699
EEF1A1	4	-3.2688	0	0
TIPIN	4	-1.9591	0.00030343	0.0091483
SLMO2	4	-2.0349	0.00021972	0.0070117
SMC3	4	-2.0973	0.00014648	0.0052239
KIF18A	4	-2.326	6.2778e-05	0.002934
ZNHIT2	4	-2.191	8.3704e-05	0.0034261
LRPPRC	4	-2.2704	7.3241e-05	0.0032634
KIAA0391	4	-2.2275	8.3704e-05	0.0034261
PSMG2	4	-2.1794	8.3704e-05	0.0034261
PPIL2	4	-2.0321	0.00021972	0.0070117
GUK1	4	-2.1824	8.3704e-05	0.0034261
RPS15A	4	-3.6816	0	0
ATP6V1B2	4	-3.7632	0	0
POLE	4	-2.0467	0.00018833	0.0062609
RFC5	4	-2.2038	8.3704e-05	0.0034261
CMTR1	4	-2.1475	0.00011509	0.0045361
CDK7	4	-3.081	0	0
PPA1	4	-1.9627	0.00030343	0.0091483
UTP15	4	-2.9254	1.0463e-05	0.00075188
TSR2	4	-2.3355	6.2778e-05	0.002934
EPRS	4	-1.9723	0.00030343	0.0091483
ATP6V1E1	4	-2.3434	6.2778e-05	0.002934
ATP2A2	4	-2.2858	6.2778e-05	0.002934
CDC7	4	-3.3019	0	0
RPL23	4	-2.1656	9.4167e-05	0.00375
POLR2J	4	-3.485	0	0
RRM1	4	-3.067	0	0
PFDN6	4	-2.0128	0.00025111	0.0079339
PTPN11	4	-2.5764	1.0463e-05	0.00075188
POLD1	4	-2.1418	0.00013602	0.0049713
POLR3C	4	-2.4485	3.1389e-05	0.0018519
SNRPA1	4	-2.7455	1.0463e-05	0.00075188
DUX4	4	-3.0973	0	0
EMC7	4	-2.0559	0.00018833	0.0062609
WDR46	4	-1.9392	0.00033482	0.009816
WDR70	4	-2.0536	0.00018833	0.0062609
SOD1	4	-2.4034	5.2315e-05	0.0028249
EIF2S3	4	-2.1531	0.00010463	0.0041322
PPP6C	4	-2.1646	9.4167e-05	0.00375
PCID2	4	-2.1142	0.00013602	0.0049713
POLR2A	4	-2.4957	3.1389e-05	0.0018519
TRAPPC3	4	-2.0761	0.00018833	0.0062609
SUPT4H1	4	-2.1724	8.3704e-05	0.0034261
MMS19	4	-2.0184	0.00023019	0.007309
CDK9	4	-2.6168	1.0463e-05	0.00075188
POLR3B	4	-4.6777	0	0
RAE1	4	-2.86	1.0463e-05	0.00075188
CCT6A	4	-4.5721	0	0
IARS	4	-4.447	0	0
DDX21	4	-3.0107	0	0
SKIV2L2	4	-3.3584	0	0
HAUS3	4	-2.0007	0.0002825	0.0087662
RPS13	4	-4.0959	0	0
DDX47	4	-3.6002	0	0
BIRC5	4	-4.2769	0	0
RPL18	4	-3.0569	0	0
PSMA6	4	-4.3226	0	0
MTBP	4	-2.3236	6.2778e-05	0.002934
CCT5	4	-3.6872	0	0
KPNB1	4	-4.3531	0	0
ZASP	4	0.59041	0.00033482	0.009816
FN3KRP	4	0.61353	0.0001988	0.0065517
ATXN7	4	0.61193	0.0001988	0.0065517
CDKN1B	4	0.61637	0.0001988	0.0065517
RASA1	4	0.62983	0.00016741	0.0058182
ROCK2	4	0.60913	0.00021972	0.0070117
BCOR	4	0.6508	0.00010463	0.0041322
ZNF792	4	0.68629	7.3241e-05	0.0032634
WDR20	4	0.6173	0.00018833	0.0062609
TAOK1	4	0.64297	0.00014648	0.0052239
PLCG1	4	0.74464	2.0926e-05	0.001476
EP300	4	0.75529	2.0926e-05	0.001476
TP73	4	0.76503	0	0
TCEB3	4	0.78243	0	0
FLCN	4	0.83128	0	0
MYBL1	4	0.91393	0	0
EZH2	4	0.91337	0	0
KLF6	4	0.89999	0	0
FLI1	4	0.94289	0	0
GLTSCR1	4	0.93247	0	0
NF2	4	0.98379	0	0
KIRREL	4	0.95948	0	0
SHB	4	1.0372	0	0
EPHA2	4	1.0617	0	0
TAF6L	4	1.07	0	0
L3MBTL3	4	1.1705	0	0
SUZ12	4	1.2404	0	0
TADA1	4	1.233	0	0
CCDC101	4	1.3074	0	0
BRD9	4	1.3385	0	0
SUPT20H	4	1.5074	0	0
SMARCD1	4	1.5337	0	0
TAF5L	4	1.543	0	0
EED	4	1.7097	0	0
TADA2B	4	1.7583	0	0

## Sheet: Table S3
Table S3. List of siRNA sequences
Name	Sense（5'-3'）
siCDK1-1-F	CCUGGUCAGUACAUGGAUUTT
siCDK1-1-R	AAUCCAUGUACUGACCAGGTT
siCDK1-2-F	GGCACUGAAUCAUCCAUAUTT
siCDK1-2-R	AUAUGGAUGAUUCAGUGCCTT
siCDK4-1-F	GCAUGUAGACCAGGACCUATT
siCDK4-1-R	UAGGUCCUGGUCUACAUGCTT
siCDK4-2-F	GGAGUGUUGGCUGUAUCUUTT
siCDK4-2-R	AAGAUACAGCCAACACUCCTT
siCDK6-1-F	GCUGACCAGCAGUACGAAUTT
siCDK6-1-R	AUUCGUACUGCUGGUCAGCTT
siCDK6-2-F	GACAGAGAAACCAAACUAATT
siCDK6-2-R	UUAGUUUGGUUUCUCUGUCTT
siMTOR-1-F	CCAAGAUACCAUGAACCAUTT
siMTOR-1-R	AUGGUUCAUGGUAUCUUGGTT
siMTOR-2-F	GCAUCCAGCAGGAUAUCAATT
siMTOR-2-R	UUGAUAUCCUGCUGGAUGCTT

## Sheet: Table S4
Table S4. The quantification of the precipitation
Samples	Concentrations (mg/mL)
Control-A	8.43626
Control-B	8.10075
Control-C	8.34319
Metformin-A	8.19655
Metformin-B	8.02987
Metformin-C	7.85411
Abemaciclib-A	8.82281
Abemaciclib-B	8.0392
Abemaciclib-C	8.84718
Combination-A	8.29136
Combination-B	8.1829
Combination-C	8.57323

## Sheet: Table S5
Table S5. Screen result
Gene: official gene symbol
sgRNA: The number of targeting sgRNAs for each gene
neg|score: MAGeCK mle beta score for cells
neg|p-value: p value for the neg|score
neg|fdr: the false discovery rate for neg|p-value
Gene	sgRNA	neg|score	neg|p-value	neg|fdr
GPI	4	1.05e-05	4.17e-05	0.002445
LOC100507462	4	0.00099663	0.0036488	0.050799
ERH	4	0.00099841	0.0036582	0.050892
PSMC1	4	0.0022646	0.0081236	0.097051
SBNO1	4	9.98e-05	0.00038511	0.008891
TYMS	4	1.3e-07	1.81e-06	0.000655
AURKA	4	0.0067779	0.023194	0.223014
LDHB	4	0.00049404	0.0018437	0.029126
RPL13A	4	0.0035356	0.012422	0.136775
PSMD14	4	0.00023657	0.00088495	0.01629
MCM6	4	0.00097016	0.0035639	0.049725
TOPBP1	4	0.00011622	0.00044157	0.009724
NBPF20	4	0.0037505	0.013122	0.142921
RTFDC1	4	0.00010921	0.00041153	0.009276
CKAP5	4	1.23e-05	5e-05	0.002706
MED6	4	4.55e-06	1.53e-05	0.001365
RPIA	4	0.00054271	0.0020276	0.031231
SNAPC4	4	0.00020531	0.00077825	0.014822
BCL2L1	4	9.14e-06	3.7e-05	0.002308
INTS9	4	0.00012661	0.00048249	0.010351
DDX18	4	1.07e-05	4.22e-05	0.002453
NOL6	4	0.00022882	0.0008575	0.015914
RPL30	4	0.00015573	0.00059903	0.012218
RRN3	4	3.97e-05	0.00015513	0.004869
XRCC5	4	1.97e-05	8e-05	0.003333
COPS5	4	0.00050029	0.0018727	0.029471
CDC23	4	0.00019605	0.00074199	0.014312
ZBTB8OS	4	0.00045895	0.0016997	0.027234
RPL10A	4	4.81e-05	0.00019243	0.005676
AFG3L2	4	2.02e-06	8.03e-06	0.001128
GMPPB	4	0.0001074	0.00040583	0.009202
LYRM4	4	1.09e-05	4.27e-05	0.002461
NUS1	4	6.58e-06	2.46e-05	0.001823
MED21	4	1.46e-05	5.78e-05	0.002792
SF3B4	4	9.38e-06	3.76e-05	0.002308
YRDC	4	0.00027181	0.0010067	0.017926
TBCC	4	2.35e-05	9.56e-05	0.003713
SF3B3	4	2.12e-05	8.62e-05	0.003478
CPSF3L	4	5.87e-05	0.0002292	0.006286
RPL12	4	0.00030256	0.0011196	0.019491
CNOT3	4	1.36e-05	5.36e-05	0.002711
LARS	4	3.26e-05	0.00013182	0.004519
ARCN1	4	0.00022254	0.00083315	0.015522
PPP1CB	4	2.14e-05	8.73e-05	0.003504
PSMC4	4	0.00020385	0.00077152	0.014748
RBX1	4	3.29e-05	0.00013286	0.004519
EIF2B2	4	0.00024332	0.00090981	0.016642
POLR2B	4	0.00011651	0.00044312	0.009736
ATR	4	0.00021164	0.00079638	0.015057
UBE2L3	4	0.00045788	0.0016956	0.02719
GINS4	4	2.01e-06	8.03e-06	0.001128
C21orf59	4	4.94e-06	1.94e-05	0.001643
RPL39	4	0.00011627	0.00044209	0.009724
KAT8	4	0.00031012	0.0011445	0.019798
EIF2B4	4	2.45e-07	2.33e-06	0.000655
RPS21	4	2.05e-05	8.26e-05	0.003403
RRP12	4	0.00048956	0.0018271	0.028888
LTV1	4	0.00024247	0.00090722	0.016611
DDX52	4	1.08e-06	5.44e-06	0.000981
EIF2B5	4	6.06e-05	0.00023697	0.006443
ECT2	4	7.67e-05	0.00030845	0.007789
NHP2L1	4	0.0020961	0.0075233	0.091075
LIN52	4	0.00040879	0.0014993	0.024536
URI1	4	4.98e-05	0.00019605	0.005687
SACM1L	4	0.00025163	0.00094141	0.017122
MCM2	4	5.74e-08	1.29e-06	0.000655
ANAPC1	4	8.16e-05	0.00032554	0.008009
MAD2L2	4	0.0020556	0.0073834	0.089723
CHMP4B	4	6.05e-05	0.00023645	0.006443
RPS2	4	0.00011966	0.00045866	0.009986
RAD17	4	7.64e-05	0.00030638	0.007757
SKP1	4	1.3e-05	5.15e-05	0.002706
PPIAL4C	4	0.0029076	0.010283	0.116722
DONSON	4	0.0012622	0.0046345	0.061855
BANF1	4	7.89e-05	0.00031467	0.007822
SPDYE2B	4	8.99e-05	0.00035248	0.008401
NEDD1	4	9.88e-05	0.00038252	0.008841
PSMD8	4	0.0003363	0.0012367	0.020938
MCRS1	4	9.77e-06	3.96e-05	0.002412
RPL36	4	0.00011506	0.00043639	0.009677
GTF3A	4	0.0012114	0.0044543	0.05975
PKM	4	2.52e-05	0.00010592	0.00397
NBPF15	4	1.5e-05	5.93e-05	0.002792
PSTK	4	4.89e-07	2.85e-06	0.000717
GNL2	4	0.00065424	0.0024306	0.036269
RPS7	4	4.21e-05	0.00016808	0.005141
POP5	4	1.7e-05	6.81e-05	0.003058
WDR75	4	0.00050946	0.0019079	0.029918
NUP98	4	0.0003258	0.0011921	0.020346
RPL14	4	0.010193	0.034133	0.303607
RPAP2	4	0.00013708	0.00052652	0.01106
BCS1L	4	1.35e-05	5.31e-05	0.002711
RPEL1	4	0.0045376	0.015774	0.164734
RPS12	4	2.32e-05	9.4e-05	0.003682
NBPF10	4	0.00021729	0.00081451	0.015304
PREB	4	2.52e-06	1.01e-05	0.00122
RBM22	4	0.00062234	0.0023215	0.035025
QARS	4	4.57e-05	0.00018284	0.005486
VPS28	4	6.84e-05	0.00026857	0.007023
RPL5	4	1.97e-05	8e-05	0.003333
PPWD1	4	1.65e-05	6.66e-05	0.003044
CENPN	4	7.88e-05	0.00031467	0.007822
TKT	4	1.23e-06	5.96e-06	0.000999
CCT8	4	0.00035116	0.0012895	0.021698
TRAPPC4	4	6.33e-05	0.0002494	0.006696
ARIH1	4	5.57e-05	0.00021729	0.00609
OSBP	4	0.00048031	0.0017898	0.028409
NUP160	4	0.00013839	0.00053325	0.011164
CCNH	4	1.88e-06	7.51e-06	0.001113
SPDL1	4	5.72e-05	0.00022402	0.006206
CPSF4	4	0.00024757	0.00092691	0.016906
TBP	4	0.0045903	0.015966	0.166403
PRDX1	4	0.0023422	0.0083929	0.099092
EAF1	4	0.001488	0.0054105	0.06969
ACTR1A	4	1.27e-06	5.96e-06	0.000999
CTDP1	4	0.00019802	0.00074924	0.014433
URB1	4	4.27e-05	0.00017067	0.005187
ILF3	4	1.89e-06	7.51e-06	0.001113
NXF1	4	8.29e-05	0.00033021	0.008051
NIPBL	4	8.94e-06	3.6e-05	0.002294
AURKB	4	8.55e-05	0.00034057	0.00823
ISY1-RAB43	4	0.00031678	0.0011626	0.019985
TUBG1	4	0.00020447	0.00077359	0.014772
SRSF3	4	0.0014157	0.0051587	0.067172
TTI1	4	1.72e-05	6.86e-05	0.003058
ALG11	4	1.83e-05	7.33e-05	0.003184
OSGEP	4	0.00079203	0.0029118	0.042197
NDC80	4	0.00046665	0.0017386	0.027717
CLTC	4	2.28e-05	9.3e-05	0.003672
CDC20	4	0.00017976	0.00068087	0.013483
MED30	4	9.5e-05	0.00036854	0.008644
SPDYE2	4	5.38e-05	0.00021263	0.006003
SDE2	4	0.0006484	0.0024109	0.03606
LRR1	4	3.76e-05	0.00014581	0.004684
PAK1IP1	4	8.46e-05	0.00033642	0.00815
RACGAP1	4	2.24e-05	9.09e-05	0.003598
GTF2H4	4	3.83e-05	0.00015151	0.004795
C12orf45	4	6.46e-05	0.0002551	0.006796
DCAF13	4	0.0059648	0.020531	0.203443
RPS10-NUDT3	4	0.0061308	0.021093	0.20823
NPIPA2	4	0.00021707	0.00081399	0.015304
MVD	4	9.44e-05	0.00036595	0.008593
ATP6V1D	4	8.74e-05	0.0003473	0.00833
SNRPC	4	1.44e-05	5.67e-05	0.002792
CDC123	4	0.00019297	0.0007306	0.014192
USP39	4	1.91e-05	7.8e-05	0.003311
DDX3X	4	0.0015356	0.0055736	0.071264
BRIX1	4	7.45e-05	0.00029654	0.007548
DDOST	4	4.22e-06	1.32e-05	0.00122
POLA1	4	7.85e-05	0.00031363	0.007822
NUP214	4	8.43e-05	0.0003359	0.00815
SEC22B	4	0.00013748	0.00052755	0.011069
LSM3	4	0.0013476	0.0049251	0.064971
TUBA1C	4	0.0018275	0.0065909	0.081702
LRRC37A3	4	0.00010959	0.00041204	0.009277
ARFRP1	4	0.00025599	0.00095384	0.017282
ZNF207	4	1.53e-05	5.98e-05	0.002796
RPL7L1	4	0.00011308	0.0004224	0.009389
PMPCB	4	3.3e-05	0.00013286	0.004519
NBPF9	4	0.0033102	0.011658	0.129406
TARDBP	4	6.45e-06	2.41e-05	0.00182
COPB1	4	4.74e-06	1.68e-05	0.001469
CDC37	4	0.00012519	0.00047834	0.010297
EEF1G	4	0.00010903	0.00041049	0.009264
CDCA8	4	0.00018171	0.00068864	0.01357
NBPF14	4	0.00049472	0.0018453	0.029127
GTF3C3	4	1.32e-05	5.21e-05	0.002711
MDN1	4	3.83e-05	0.00015151	0.004795
MED14	4	3.37e-05	0.00013493	0.004533
SENP6	4	3.69e-05	0.00014374	0.004665
UBA2	4	1.47e-05	5.83e-05	0.002792
FARSB	4	0.00066237	0.0024622	0.036654
MFAP1	4	3.59e-05	0.00014218	0.004654
CTR9	4	9.4e-05	0.00036491	0.00859
TAF2	4	3.65e-05	0.00014322	0.004656
RRP1	4	0.00076677	0.0028154	0.041019
CWC22	4	0.0015625	0.0056549	0.072111
RPN1	4	0.00055973	0.0020929	0.032081
THAP1	4	0.00068591	0.0025383	0.037635
RTF1	4	0.00078525	0.0028869	0.041901
RBBP5	4	0.00010028	0.00038615	0.008893
NOC2L	4	0.00011111	0.00041671	0.009338
RPAP3	4	0.00029867	0.0011051	0.019309
TOMM20	4	4.62e-06	1.58e-05	0.001398
DDB1	4	0.00020325	0.00076841	0.014703
DNAJC17	4	5.4e-08	1.29e-06	0.000655
CSNK2B	4	0.00010186	0.00038874	0.008931
PMF1	4	0.0011022	0.0040549	0.055483
RPL32	4	0.00014002	0.0005405	0.011291
DDX56	4	0.00072313	0.0026704	0.039205
POLR2J3	4	0.0002114	0.00079638	0.015057
CHMP2A	4	0.0013389	0.0048992	0.064674
PSMD3	4	3.55e-06	1.22e-05	0.00122
SMC1A	4	6.82e-07	4.4e-06	0.000895
EIF3E	4	7.91e-06	3.13e-05	0.002109
PPP1R11	4	1.84e-05	7.43e-05	0.003222
NGDN	4	0.00033791	0.0012398	0.020962
TOMM40	4	6.55e-06	2.46e-05	0.001823
RRM2	4	0.00019975	0.00075546	0.014499
SDAD1	4	1.51e-05	5.93e-05	0.002792
SPC25	4	0.0045138	0.015702	0.164192
PDCD2	4	3.96e-05	0.00015513	0.004869
PSMD13	4	0.00037038	0.0013589	0.022666
DYNC1H1	4	0.0014592	0.0053136	0.068628
TRAPPC1	4	2.59e-05	0.00010955	0.004015
KRR1	4	0.00056069	0.002097	0.032101
SHFM1	4	1.04e-05	4.17e-05	0.002445
PSMD11	4	0.00015476	0.00059644	0.012194
EIF3B	4	7.89e-06	3.13e-05	0.002109
HYOU1	4	0.00070171	0.0025979	0.038376
TOP3A	4	5.76e-07	3.37e-06	0.000775
POLA2	4	5.67e-05	0.00022143	0.00617
POLR3F	4	4.29e-05	0.00017119	0.005194
SNRPB	4	0.00015608	0.00059955	0.012218
RPL38	4	0.00048083	0.0017909	0.028409
CSTF3	4	1.36e-05	5.36e-05	0.002711
KIF23	4	0.0012454	0.0045853	0.06125
ZBTB17	4	0.00038724	0.0014273	0.02358
COPZ1	4	0.00010877	0.00040894	0.00924
WDR55	4	0.011349	0.037731	0.326623
HAUS1	4	0.00071547	0.0026424	0.038884
DDX49	4	0.0020587	0.0073969	0.089829
CHMP3	4	3.21e-06	1.17e-05	0.00122
TFIP11	4	3.11e-06	1.17e-05	0.00122
NCBP2	4	0.00023108	0.00086682	0.016056
WDR7	4	4.61e-05	0.00018466	0.005524
RCL1	4	0.00032446	0.0011874	0.020284
METTL14	4	3.55e-05	0.00014166	0.004654
CDC27	4	0.00094874	0.003481	0.048783
NAA20	4	0.00010844	0.0004079	0.009227
TMEM258	4	0.00011604	0.00044053	0.009713
IK	4	9.69e-05	0.00037579	0.008792
ANKRD20A1	4	0.00025543	0.00095177	0.017261
GTF3C5	4	6.46e-08	1.29e-06	0.000655
SMC4	4	0.00087977	0.0032262	0.045918
SMN2	4	0.00019908	0.0007539	0.014483
NCAPG2	4	5.63e-05	0.00021781	0.006096
DDX41	4	5.69e-06	2.15e-05	0.001684
ATP6V1F	4	0.0014092	0.0051339	0.066985
NMD3	4	1.05e-05	4.17e-05	0.002445
PSMC5	4	3.82e-05	0.00015099	0.004795
TAMM41	4	0.00054192	0.0020209	0.031152
CRCP	4	0.00013148	0.00050114	0.010632
NOL12	4	5.06e-06	1.99e-05	0.00165
EIF3H	4	5.7e-05	0.00022299	0.006201
SAP18	4	8.41e-05	0.0003359	0.00815
RIOK1	4	7.21e-06	2.82e-05	0.001977
PGP	4	3.96e-07	2.33e-06	0.000655
NPIPB6	4	0.00043681	0.0016241	0.026242
RPTOR	4	4.08e-05	0.00016187	0.004998
NUP93	4	0.0033219	0.011697	0.129576
DCTN2	4	1.79e-05	7.17e-05	0.003145
TINF2	4	0.00041744	0.0015417	0.025124
DHDDS	4	0.0033225	0.0117	0.129576
NUP88	4	0.00012765	0.00048663	0.010405
NIFK	4	0.00068162	0.0025217	0.037425
POLD3	4	0.00031654	0.0011626	0.019985
ORC1	4	1.42e-05	5.57e-05	0.00275
DHX8	4	0.0021506	0.0077082	0.092784
NCL	4	0.0010902	0.0040062	0.054935
THOC1	4	0.00033278	0.0012201	0.020694
PIK3C3	4	1.96e-05	7.95e-05	0.003333
IGBP1	4	2.95e-05	0.00012043	0.004216
UBE2N	4	9.23e-05	0.00035766	0.008472
ZNF236	4	9.36e-06	3.76e-05	0.002308
NAA25	4	0.00088087	0.0032324	0.04596
POLR2E	4	0.00052148	0.0019442	0.030362
ASNS	4	1.28e-05	5.15e-05	0.002706
THOC3	4	0.00019013	0.00072179	0.014103
MCM4	4	3.73e-05	0.00014425	0.004666
ANAPC4	4	4.26e-06	1.32e-05	0.00122
ZC3H8	4	5.89e-05	0.0002292	0.006286
CAD	4	0.0018894	0.0067908	0.083531
NOP2	4	6.51e-06	2.46e-05	0.001823
GTF2E2	4	0.00011565	0.00043898	0.009701
EXOSC8	4	1.06e-05	4.22e-05	0.002453
TRAPPC8	4	0.002971	0.010499	0.11868
TBC1D3K	4	0.00029361	0.0010895	0.019142
HUS1	4	4.51e-05	0.00018051	0.005434
PPIL4	4	6.43e-05	0.00025406	0.006783
TRAPPC13	4	0.0023359	0.0083722	0.098909
RPL35	4	2.17e-05	8.78e-05	0.003504
SFPQ	4	0.00045645	0.0016904	0.02713
PISD	4	0.00041677	0.0015386	0.025112
GLTSCR2	4	0.008105	0.027472	0.255659
NSMCE4A	4	0.0025588	0.0091227	0.105942
RFT1	4	0.00045539	0.001687	0.027122
U2AF2	4	0.0018568	0.0066808	0.082495
USP8	4	0.0088425	0.02988	0.273065
USP37	4	0.00013899	0.00053584	0.011206
ARPC3	4	0.00030355	0.0011227	0.019527
TCEB1	4	0.00010604	0.00040065	0.009128
CNOT1	4	5.16e-05	0.0002033	0.005835
RPLP1	4	6.05e-05	0.00023697	0.006443
GPKOW	4	2.76e-05	0.00011421	0.004095
SPDYE1	4	8.85e-06	3.55e-05	0.002276
C2orf27B	4	0.00018521	0.00070004	0.013767
PWP1	4	0.0012626	0.0046371	0.061855
POLR3D	4	0.0012884	0.0047293	0.062822
TRAPPC5	4	8.65e-05	0.00034419	0.008286
SLU7	4	0.001376	0.0050199	0.065858
POTEM	4	0.00098716	0.0036224	0.050468
TAF7	4	2.5e-05	0.00010489	0.003939
TPT1	4	2.06e-05	8.37e-05	0.003439
HDAC3	4	1.52e-05	5.93e-05	0.002792
ADSL	4	0.0001752	0.00066481	0.013265
SUPT6H	4	1.96e-05	7.95e-05	0.003333
GTF2H1	4	1.1e-07	1.81e-06	0.000655
PPP1R7	4	0.00091984	0.003381	0.047696
SNF8	4	8.54e-06	3.44e-05	0.002247
SAE1	4	4.02e-06	1.27e-05	0.00122
LAS1L	4	0.0019547	0.0070198	0.085905
NBPF11	4	0.00030032	0.0011123	0.019382
RPAIN	4	2.79e-05	0.00011473	0.004095
GPR89B	4	1.46e-05	5.78e-05	0.002792
COPB2	4	0.00051376	0.0019214	0.030105
ANAPC15	4	0.0011879	0.0043626	0.058768
BARD1	4	2.58e-05	0.00010903	0.004015
RPP14	4	9.91e-06	4.01e-05	0.002436
TIMM13	4	0.00050043	0.0018732	0.029471
WDR92	4	0.00019222	0.00072801	0.014181
UTP11L	4	1.66e-05	6.71e-05	0.003053
NDUFAB1	4	0.00032346	0.0011849	0.020258
ZNF626	4	0.00079152	0.0029112	0.042197
EIF5B	4	2.41e-05	0.00010075	0.003836
SLC35B1	4	6.32e-06	2.31e-05	0.001748
PSMD1	4	0.0001622	0.00062027	0.01252
KDM8	4	0.00020563	0.00077851	0.014822
EXOC5	4	0.00043477	0.0016148	0.026114
CUL3	4	0.0011628	0.0042699	0.057845
ACTL6A	4	7.22e-06	2.82e-05	0.001977
PPP1R10	4	8.91e-06	3.6e-05	0.002294
YAE1D1	4	7.23e-05	0.00028514	0.007326
EIF3A	4	1.2e-05	4.95e-05	0.002702
NOL9	4	0.0012758	0.0046812	0.062356
ELAC2	4	0.00011928	0.00045763	0.009974
MOB4	4	0.00018303	0.00069175	0.013618
DCTN4	4	1.09e-05	4.33e-05	0.002461
FAM72C	4	0.00094472	0.0034686	0.048767
TOMM22	4	0.00062934	0.0023518	0.035378
RNMT	4	8.11e-05	0.00032192	0.00793
RBBP4	4	5.49e-05	0.0002147	0.006035
NAA15	4	3.62e-05	0.0001427	0.004655
OR4F21	4	0.012908	0.042447	0.354931
SYMPK	4	0.00019282	0.00073008	0.014192
DNMT1	4	0.0053294	0.01845	0.186894
GMPS	4	1.9e-05	7.69e-05	0.003275
CDT1	4	1.13e-06	5.44e-06	0.000981
MMS22L	4	0.00017169	0.00065394	0.013075
GEMIN8	4	3.87e-06	1.27e-05	0.00122
SHQ1	4	0.00022048	0.00082642	0.015427
INO80	4	0.0014324	0.0052183	0.067671
DHX16	4	0.0005065	0.0019002	0.029845
TARS2	4	2.41e-05	0.00010023	0.003824
PPIE	4	0.00025339	0.00094659	0.017183
CFL1	4	7.95e-05	0.00031881	0.007904
EGLN1	4	1.52e-05	5.93e-05	0.002792
GTF2H2C	4	0.0020913	0.0075067	0.090989
NSL1	4	3.73e-05	0.00014477	0.004675
UBR4	4	3.34e-06	1.22e-05	0.00122
BMS1	4	8.98e-05	0.00035196	0.008399
TRIM43	4	4.02e-05	0.00015824	0.004926
CUL2	4	5.44e-05	0.00021314	0.006009
DNAJA3	4	2.11e-05	8.57e-05	0.003472
GEMIN6	4	0.0018792	0.0067567	0.083271
PRPF40A	4	0.0001496	0.00057572	0.011846
RNPS1	4	8.54e-05	0.00034005	0.008228
ALG13	4	0.0058347	0.020105	0.200371
PLA2G10	4	0.0087913	0.02972	0.27195
OR11H2	4	0.00033067	0.0012108	0.02059
AAMP	4	0.00047445	0.0017645	0.028036
SFSWAP	4	0.00057205	0.002141	0.032688
SNAPC2	4	0.00016565	0.00062856	0.012621
SRP14	4	4.9e-06	1.84e-05	0.00159
TTC1	4	0.00021019	0.00079327	0.015057
PPIAL4F	4	0.00054485	0.0020333	0.031268
COPS2	4	0.0014437	0.0052628	0.068157
HMGCR	4	5.54e-06	2.1e-05	0.001678
WDR33	4	5.05e-05	0.00019812	0.005721
C3orf17	4	4.43e-06	1.37e-05	0.001243
CTNNBL1	4	7.17e-05	0.00028203	0.007266
PRPF38B	4	8.88e-05	0.00034989	0.00836
MFN2	4	5.17e-05	0.0002033	0.005835
PRPF31	4	1.88e-05	7.59e-05	0.003252
LAGE3	4	0.0067183	0.022997	0.221455
SCFD1	4	0.0013599	0.0049671	0.065389
HIST2H3D	4	0.0011674	0.0042885	0.058015
RAD51C	4	1.94e-05	7.95e-05	0.003333
PUF60	4	0.0011739	0.0043139	0.058235
MIS18A	4	0.00085163	0.0031174	0.044536
CCNA2	4	0.0002321	0.00086889	0.016072
HSPE1-MOB4	4	0.00028155	0.0010388	0.018335
BRF2	4	0.00046969	0.0017515	0.027854
KIAA1429	4	3.31e-05	0.00013338	0.004528
CENPW	4	3.89e-05	0.00015306	0.004828
ABT1	4	9.82e-05	0.00038148	0.008841
DDX27	4	4.95e-05	0.00019553	0.005687
EIF3G	4	0.0006219	0.0023197	0.035025
LRRC37A	4	0.0014772	0.0053773	0.069404
METAP1	4	9.38e-05	0.00036439	0.00859
POTEF	4	0.00059217	0.0022068	0.033532
INTS7	4	0.00015911	0.00061095	0.01241
HUWE1	4	8.25e-05	0.00032917	0.008046
AGAP5	4	0.00062539	0.0023363	0.035192
TFDP1	4	0.00033012	0.0012082	0.020583
SPDYE3	4	0.0005337	0.0019887	0.030781
DGCR8	4	1.52e-05	5.93e-05	0.002792
FOXD4L6	4	0.0013103	0.0048065	0.063759
UBIAD1	4	1.81e-05	7.28e-05	0.003176
DYNC1I2	4	0.0008236	0.0030231	0.04358
ISCA1	4	0.0013206	0.0048459	0.064192
MTOR	4	2.09e-05	8.47e-05	0.003452
UPF2	4	3.46e-05	0.00013752	0.00458
NPIPA1	4	0.00059434	0.0022151	0.033631
FBXO5	4	0.0005242	0.0019571	0.03054
ESPL1	4	5.23e-05	0.00020641	0.005889
GEMIN7	4	0.00026982	0.001002	0.0179
BAP1	4	3.76e-05	0.00014633	0.004693
PSMC2	4	7.4e-06	2.93e-05	0.002027
INCENP	4	0.001495	0.0054369	0.06989
DRAP1	4	0.0011015	0.0040508	0.055466
PSMD12	4	0.00043354	0.001608	0.026027
XRCC3	4	0.0012205	0.0044988	0.060305
FBXO42	4	4.27e-05	0.00017067	0.005187
FAM231A	4	0.0001771	0.00067258	0.01335
MAD2L1	4	0.010438	0.0349	0.309279
CEP192	4	0.00060503	0.0022617	0.034312
AHCYL1	4	5.49e-05	0.0002147	0.006035
ZNF407	4	1.97e-05	8e-05	0.003333
SNRPE	4	0.00016573	0.00062856	0.012621
EXOSC7	4	0.00054746	0.0020421	0.031378
SRF	4	8.43e-05	0.00033616	0.00815
WTAP	4	0.00030889	0.0011419	0.019789
SEC13	4	1.64e-05	6.6e-05	0.003027
PSMC3	4	0.0026645	0.0094708	0.109123
H3F3A	4	0.0086378	0.029212	0.268581
WDR5	4	0.00067937	0.0025119	0.037308
MPHOSPH10	4	7.71e-05	0.00031052	0.0078
MRPL20	4	0.0025216	0.0090119	0.10491
INTS5	4	0.00015065	0.0005809	0.011927
ROMO1	4	0.0017864	0.0064573	0.08015
NRDE2	4	0.0016311	0.0058849	0.07429
GTF2A2	4	0.00013123	0.00050062	0.010632
SUPT5H	4	4.05e-05	0.00016031	0.004983
PNO1	4	0.0054288	0.01877	0.189534
PARVA	4	4.25e-05	0.00016912	0.005156
THOC2	4	0.00035351	0.0012952	0.021755
HIST2H3C	4	6.66e-05	0.00025976	0.006858
ATP6AP1	4	0.0081744	0.027706	0.257462
RFC1	4	0.013093	0.043017	0.35844
GTF3C1	4	0.00018647	0.00070573	0.01385
ATRIP	4	3.28e-05	0.00013234	0.004519
NADK	4	0.00014477	0.00055863	0.011569
NOC3L	4	0.0052259	0.018088	0.183816
TXNL4B	4	0.00051916	0.0019385	0.030323
MTPAP	4	0.00065429	0.0024306	0.036269
IFITM3	4	6.73e-05	0.00026235	0.006898
HNRNPU	4	0.00021704	0.00081399	0.015304
POTEB2	4	0.0035819	0.012569	0.138161
CBWD3	4	0.0010381	0.0038094	0.052613
DGCR14	4	9.3e-05	0.00036128	0.008536
MED17	4	0.0007588	0.0027854	0.040705
DNAJC8	4	0.00046828	0.0017458	0.027809
NOL8	4	2.21e-05	8.94e-05	0.003551
SNRNP27	4	0.0023177	0.0083147	0.098553
RPAP1	4	0.0077941	0.026514	0.24862
METTL3	4	3.82e-06	1.27e-05	0.00122
RNF103-CHMP3	4	0.00048142	0.001794	0.028435
RTEL1	4	0.0011648	0.0042787	0.057923
CDC6	4	0.0027637	0.0097899	0.111922
ALG14	4	0.0015348	0.0055726	0.071264
WWTR1	4	0.00073425	0.0027077	0.039661
KANSL3	4	2.17e-05	8.78e-05	0.003504
USPL1	4	0.00085145	0.0031169	0.044536
PFKP	4	0.00045291	0.001679	0.027032
RHEB	4	0.00081834	0.0030003	0.043284
MED31	4	0.012539	0.041347	0.348326
EIF2S2	4	0.00010593	0.00040065	0.009128
PPIAL4A	4	0.0063521	0.021801	0.213264
ASCC3	4	0.0012786	0.0046925	0.062464
TRRAP	4	1.36e-05	5.36e-05	0.002711
UQCRFS1	4	0.0063127	0.02166	0.212325
DNAJC19	4	0.00034334	0.0012646	0.021317
SETD8	4	0.015111	0.04918	0.393176
TAF10	4	0.002603	0.0092704	0.107201
CBWD5	4	0.0022646	0.0081236	0.097051
C18orf21	4	0.0015657	0.0056674	0.072173
CDCA5	4	3.11e-05	0.0001282	0.004439
OPA1	4	0.0014189	0.0051675	0.067241
EMG1	4	1.81e-05	7.28e-05	0.003176
PRPF3	4	3.76e-06	1.27e-05	0.00122
NPLOC4	4	0.00063507	0.0023663	0.035532
GABPB1	4	0.00056083	0.0020975	0.032101
ATP6AP2	4	6.69e-05	0.0002608	0.006876
BOP1	4	0.0008362	0.0030672	0.044049
LSG1	4	7.47e-05	0.00029965	0.007617
TWISTNB	4	0.0043958	0.015282	0.160767
NUP133	4	3.75e-05	0.00014529	0.004675
CMPK1	4	0.0020072	0.0072006	0.087892
DHX38	4	1.5e-05	5.93e-05	0.002792
UPF1	4	0.0048067	0.016714	0.172227
ZNRD1	4	0.00015107	0.00058246	0.011946
USP17L30	4	0.0015253	0.0055405	0.070983
COASY	4	2.83e-05	0.00011525	0.004095
UTP18	4	0.00011069	0.00041463	0.009303
ALG1L2	4	0.0010399	0.0038156	0.052623
CSNK1A1	4	0.0024282	0.0087001	0.101901
KANSL2	4	0.0010543	0.0038685	0.053275
HEATR1	4	6.27e-05	0.00024837	0.006687
TRIM49C	4	2.7e-05	0.00011214	0.00406
AGAP4	4	3.07e-05	0.00012457	0.004337
GOLGA8K	4	4.72e-05	0.00019087	0.005657
GTF2F2	4	0.002695	0.0095765	0.109877
EXOSC6	4	9.9e-05	0.00038252	0.008841
RNF40	4	1.91e-05	7.85e-05	0.003311
KIF4A	4	2.81e-05	0.00011525	0.004095
TPX2	4	0.0018417	0.0066298	0.081991
TBC1D3F	4	0.003118	0.011002	0.123397
NKAP	4	1.58e-05	6.35e-05	0.002951
ISG20L2	4	0.0030783	0.010856	0.122142
SRPR	4	2.39e-05	0.00010023	0.003824
SRP9	4	2.36e-05	9.61e-05	0.003725
ATP5J2	4	0.006133	0.0211	0.20823
RGPD8	4	0.0084388	0.028564	0.263511
FZR1	4	0.0014842	0.0053959	0.069584
DDX11	4	0.013262	0.043537	0.361204
RPP38	4	0.00040025	0.0014713	0.024141
OR4F29	4	0.0021466	0.0076926	0.092656
NUPL1	4	4.15e-05	0.00016549	0.005086
TNPO3	4	0.00013481	0.00051357	0.010835
VPS13D	4	0.00014696	0.00056588	0.011669
ACTB	4	5.4e-05	0.00021263	0.006003
CHCHD4	4	7.13e-05	0.000281	0.007258
XRN2	4	0.00034243	0.0012594	0.021248
TEX10	4	0.00076556	0.0028108	0.040982
RNF20	4	0.001603	0.0057906	0.073401
NRF1	4	0.00086239	0.0031583	0.045053
EIF3F	4	0.000888	0.0032598	0.046294
TBCE	4	0.00019536	0.00073992	0.014296
PDCL	4	1.45e-06	6.47e-06	0.001014
MAU2	4	8.84e-05	0.00034885	0.008346
NPIPB9	4	0.0059515	0.020499	0.20334
SRSF11	4	0.00078287	0.0028786	0.041844
CDC5L	4	2.48e-05	0.00010385	0.003915
GOLGA6A	4	0.0016992	0.0061372	0.076624
NELFA	4	0.0021884	0.0078413	0.094246
PRPF18	4	0.00027588	0.0010212	0.018117
DMAP1	4	0.0031468	0.011102	0.124174
GEMIN2	4	0.0027776	0.0098469	0.112439
DDX6	4	6.34e-05	0.00024992	0.0067
EXOC3	4	3.49e-05	0.00013856	0.004598
EP400	4	3.23e-05	0.00013131	0.004514
RPS19BP1	4	0.00011048	0.00041412	0.009302
CCND1	4	0.0022795	0.0081759	0.097494
WBP11	4	0.0040108	0.01401	0.150894
RBM17	4	0.0026735	0.0095003	0.109331
CHTF8	4	0.00037535	0.0013775	0.022897
RAD21	4	0.00033124	0.0012118	0.02059
SNAPC5	4	0.0003324	0.001219	0.020694
CCDC174	4	6.62e-05	0.00025924	0.006858
MCM3AP	4	8.6e-05	0.00034264	0.008259
EXOSC3	4	0.0015506	0.0056202	0.071777
NOP14	4	4.93e-05	0.0001945	0.005687
TRAIP	4	0.004228	0.014731	0.156401
VPS16	4	0.00091692	0.0033697	0.047571
AMY1A	4	0.00091019	0.0033479	0.047341
ATP6V1H	4	0.00071834	0.0026538	0.039021
RBBP8	4	0.00030494	0.0011263	0.019572
RBMX	4	0.00011238	0.00042085	0.009376
NSMCE1	4	0.00046252	0.0017184	0.02751
HIST2H3A	4	8.21e-05	0.00032865	0.008046
POTEG	4	0.0014241	0.0051882	0.067419
USP5	4	0.000157	0.0006011	0.012224
TIMM23	4	0.0063363	0.021742	0.212856
RBM19	4	2.98e-05	0.00012043	0.004216
FXN	4	4.25e-05	0.00016912	0.005156
PGGT1B	4	0.00026264	0.0009756	0.017593
CWC15	4	9.71e-05	0.00037656	0.008796
NUP107	4	0.00011796	0.00045193	0.009861
THOC5	4	3.56e-05	0.00014166	0.004654
DIEXF	4	0.0010933	0.0040176	0.055052
NPIPB5	4	0.0020142	0.0072368	0.08816
NUP205	4	0.0015689	0.0056777	0.072209
PLRG1	4	3.63e-05	0.0001427	0.004655
PELO	4	3.87e-05	0.00015202	0.004803
SPCS2	4	0.0010571	0.0038819	0.053422
CPSF6	4	0.00063033	0.0023544	0.035381
WEE1	4	7.82e-05	0.00031259	0.007821
COA5	4	0.00094243	0.0034593	0.048692
POTEB	4	0.0037215	0.013032	0.142264
TLN1	4	9.08e-05	0.00035455	0.008429
PABPN1	4	0.00070114	0.0025943	0.038352
TARS	4	0.0098595	0.033106	0.296962
NPIPB3	4	9.04e-05	0.00035351	0.008415
MRPL33	4	0.0014973	0.0054441	0.069915
TTK	4	0.00015341	0.00059178	0.012124
ESF1	4	0.00011202	0.00042085	0.009376
GTF3C4	4	7.43e-05	0.0002955	0.007541
SRP19	4	0.0002367	0.00088547	0.01629
RBBP6	4	0.0014848	0.0053985	0.069584
MRPS18A	4	2.86e-05	0.00011628	0.004116
EIF4ENIF1	4	0.00018746	0.00070781	0.013877
PGAM4	4	0.00054152	0.0020188	0.031152
RPF1	4	0.0010387	0.0038125	0.052618
GART	4	4.16e-06	1.32e-05	0.00122
POTEH	4	0.0065155	0.022342	0.216894
TAF1	4	0.0017427	0.0062936	0.078303
FAM103A1	4	0.012679	0.041763	0.350748
PAICS	4	0.00013275	0.00050373	0.010651
ZMAT2	4	7.35e-05	0.00029032	0.007429
MED22	4	1.5e-05	5.88e-05	0.002792
TBL3	4	0.0093421	0.031484	0.285399
SPDYE5	4	0.00030902	0.0011419	0.019789
RPA2	4	5.24e-05	0.00020693	0.005895
RIC1	4	0.00033816	0.0012403	0.020962
LIN9	4	0.0061333	0.021101	0.20823
RRP15	4	1.42e-05	5.52e-05	0.002739
CRLS1	4	0.00013678	0.000526	0.01106
PABPC1	4	3.59e-05	0.00014218	0.004654
USP17L22	4	0.01131	0.037605	0.325699
RAD51D	4	0.0013723	0.0050049	0.065751
CHAF1A	4	0.00026709	0.00099476	0.017854
PPP1R12A	4	0.011015	0.03667	0.320205
AQP7	4	0.0032766	0.011553	0.128393
TBCB	4	0.00014409	0.00055811	0.011569
PMF1-BGLAP	4	4.71e-05	0.00019035	0.005657
CDC26	4	0.0013677	0.0049883	0.065624
HCFC1	4	0.00012728	0.00048508	0.010383
NOTCH2NL	4	0.0010664	0.003913	0.053772
SRP72	4	0.0013752	0.0050168	0.065858
FAM25G	4	2.51e-05	0.00010489	0.003939
FAM25C	4	0.00094529	0.0034701	0.048767
SPCS3	4	0.00082977	0.0030413	0.043775
NCAPH2	4	0.0030192	0.010655	0.120235
GOLGA6L6	4	8.23e-05	0.00032917	0.008046
UQCRB	4	0.00035575	0.0013045	0.021873
USP9X	4	0.0027915	0.009893	0.112831
VPS4A	4	0.0011536	0.0042331	0.057469
BRCA1	4	9.74e-05	0.00037734	0.008796
NCKAP1	4	0.0023242	0.0083318	0.098553
SMG5	4	0.00027899	0.001031	0.01824
SF3B2	4	0.0050203	0.017409	0.178608
WDR25	4	0.00019138	0.00072386	0.014119
CHMP6	4	0.00020071	0.00075805	0.014534
RFC4	4	5.22e-05	0.00020641	0.005889
HNRNPL	4	0.00041582	0.0015355	0.025087
PPP1R2	4	0.0028218	0.0099997	0.113979
SEPSECS	4	0.01101	0.036655	0.320205
C11orf57	4	0.0037454	0.013107	0.142839
PCF11	4	6.4e-05	0.00025303	0.006765
POLE3	4	0.00050788	0.0019043	0.029886
USP17L27	4	0.002766	0.0098034	0.112009
ARPC2	4	0.00010816	0.00040738	0.009226
VARS2	4	0.0020097	0.007214	0.087982
YTHDC1	4	0.00031131	0.001147	0.019824
CD3EAP	4	0.0012427	0.0045729	0.061126
SMG1	4	0.00018021	0.00068243	0.01349
E4F1	4	0.00012144	0.00046695	0.010119
GCN1L1	4	2.1e-05	8.52e-05	0.003465
SHOC2	4	0.00036249	0.0013299	0.02226
COPS8	4	0.00058686	0.0021913	0.033399
TRMT6	4	0.00037597	0.0013817	0.022946
RNASEK	4	0.0042443	0.014785	0.156744
ORC3	4	0.00063942	0.0023798	0.035679
EXOSC10	4	0.0012372	0.0045486	0.060844
MCMBP	4	0.0044334	0.015425	0.161915
CDC73	4	6.01e-05	0.0002349	0.006424
PARS2	4	4.89e-05	0.00019346	0.005687
TBC1D3H	4	0.0039572	0.013823	0.149278
ZCCHC9	4	3.95e-05	0.00015513	0.004869
SART1	4	0.00041878	0.001549	0.025221
BAGE2	4	0.0014301	0.00521	0.06761
COPG1	4	8.07e-05	0.0003214	0.007927
RPN2	4	0.00018089	0.00068605	0.013547
RNPC3	4	4.4e-06	1.37e-05	0.001243
POMP	4	0.0022035	0.0078957	0.094684
UQCRC2	4	0.0061024	0.021007	0.207621
PPP2R4	4	0.00015664	0.00060059	0.012224
FOXD4L3	4	0.0050397	0.017467	0.178735
KRT18	4	0.013904	0.045512	0.372732
SMNDC1	4	0.00012164	0.00046747	0.010119
EIF4G1	4	4.4e-05	0.00017533	0.005295
PSMB6	4	0.0015937	0.0057611	0.073123
LIMS1	4	0.0022119	0.0079324	0.095065
AKIRIN2	4	0.00014918	0.00057365	0.011816
FNTB	4	0.015357	0.049915	0.396774
YEATS4	4	9.99e-05	0.00038563	0.008892
PPAN-P2RY11	4	0.011509	0.038216	0.329351
KIN	4	0.0063989	0.021961	0.214421
ATXN10	4	0.00023601	0.0008834	0.016284
GTF2F1	4	0.0018972	0.006825	0.083843
NOL7	4	0.006653	0.022782	0.219823
SURF6	4	0.0006295	0.0023524	0.035378
PAXBP1	4	0.00094743	0.0034758	0.048775
ANKRD20A3	4	4.53e-06	1.42e-05	0.001278
TAF8	4	0.0005211	0.0019437	0.030362
RNF113A	4	4.93e-05	0.00019502	0.005687
NHLRC2	4	2.55e-05	0.00010748	0.003997
PLK4	4	7.16e-05	0.00028203	0.007266
DDX1	4	6.17e-05	0.00024163	0.006542
TMEM199	4	0.00023493	0.00088029	0.016252
ADSS	4	0.00022057	0.00082642	0.015427
ZFC3H1	4	0.00069045	0.0025513	0.037775
F2R	4	0.00056976	0.0021353	0.032627
CENPL	4	0.00034556	0.0012698	0.021385
PAK2	4	0.000785	0.0028859	0.041901
BCAS2	4	0.00049886	0.001866	0.029405
MRPS14	4	0.0069413	0.023726	0.226873
SRBD1	4	0.00010583	0.00040013	0.009128
RPL36AL	4	6.77e-05	0.00026546	0.006951
MED27	4	0.00072298	0.0026704	0.039205
ATIC	4	0.00054026	0.0020136	0.031116
TIAL1	4	2.38e-05	9.97e-05	0.003824
PTCD3	4	1.61e-05	6.4e-05	0.002961
MSTO1	4	0.00027511	0.0010196	0.018113
DCTN1	4	0.0014077	0.0051302	0.066984
KCMF1	4	0.00031228	0.0011491	0.019842
HAUS7	4	0.00019056	0.00072231	0.014103
MRPS27	4	0.00014668	0.00056485	0.011669
MZT1	4	0.0030684	0.010818	0.121783
TAF1A	4	0.00014012	0.00054154	0.011301
DNTTIP2	4	4.23e-05	0.00016808	0.005141
GOLGA6L10	4	0.00035562	0.001304	0.021873
GOLGA6C	4	0.00011165	0.00041878	0.009373
ASH2L	4	0.00043926	0.0016324	0.026354
SEH1L	4	0.0084431	0.028578	0.263518
MIS12	4	0.0061817	0.021253	0.209188
OR11H1	4	0.004679	0.01627	0.168933
BRAP	4	0.0013787	0.0050272	0.065897
SEC61G	4	0.0096628	0.032513	0.29297
DAP3	4	0.00080125	0.0029444	0.042574
C19orf52	4	0.0025572	0.0091191	0.105942
GTF3C6	4	0.0039776	0.01389	0.149921
SEPHS1	4	0.00015383	0.00059333	0.012143
MRPL30	4	0.00016489	0.00062804	0.012621
MEPCE	4	0.0018497	0.0066588	0.082277
AGAP9	4	0.0001102	0.00041308	0.009289
GOLGA6L4	4	0.001336	0.004893	0.064674
WDR26	4	0.00052954	0.0019794	0.030761
USP17L26	4	0.0013851	0.0050494	0.066109
MYH9	4	3.17e-05	0.00012923	0.004467
CYC1	4	0.0023266	0.008337	0.098554
KAT5	4	0.0023236	0.0083313	0.098553
C19orf53	4	0.00012349	0.00047006	0.010141
NPIPA5	4	4.96e-05	0.00019553	0.005687
NSMCE2	4	0.000542	0.0020209	0.031152
CLSPN	4	6.5e-05	0.00025562	0.006796
ILK	4	0.00012126	0.00046643	0.010119
DHX30	4	0.0002845	0.0010543	0.018575
ENY2	4	0.0023619	0.008467	0.099721
ANAPC10	4	0.0029633	0.010474	0.118604
WDR61	4	3.07e-05	0.00012405	0.004327
UBE2M	4	0.0049293	0.017118	0.176105
HYPK	4	0.00024047	0.00090153	0.016538
CENPC	4	0.00026521	0.00098492	0.017744
NOL11	4	0.00024651	0.00092328	0.016856
BRAT1	4	0.00029703	0.0010994	0.019244
HMGA1	4	0.00011352	0.00042551	0.009447
RPL22	4	0.0016284	0.0058735	0.074205
RGPD1	4	0.0022698	0.0081433	0.097165
FAM122A	4	1.32e-05	5.21e-05	0.002711
THG1L	4	0.0056937	0.019653	0.197058
CCNB1	4	0.0043802	0.015235	0.160365
COG3	4	8.82e-05	0.00034885	0.008346
UBE2H	4	0.00011662	0.00044442	0.009742
UQCRQ	4	0.00022719	0.00085284	0.015843
ELMO2	4	0.00069888	0.0025854	0.038251
FOXD4L4	4	0.0016558	0.0059833	0.075208
ABHD17A	4	0.0023056	0.0082671	0.098335
EIF4G2	4	0.0004515	0.0016759	0.027011
SPATA5L1	4	0.00070874	0.0026222	0.038616
SASS6	4	0.00034087	0.0012506	0.021118
EIF4B	4	7.69e-05	0.00031	0.0078
YY1	4	0.0058273	0.020075	0.200176
CENPA	4	0.00046313	0.0017204	0.02752
UQCRC1	4	2.44e-06	9.58e-06	0.001213
MRPL15	4	0.00084523	0.0030931	0.044321
SNIP1	4	5.1e-06	1.99e-05	0.00165
NFYB	4	0.0068544	0.023451	0.224923
AASDHPPT	4	0.00016784	0.00063633	0.01275
COX17	4	2.09e-05	8.47e-05	0.003452
MCM10	4	0.00038017	0.0014014	0.023212
EIF3M	4	0.0034257	0.01204	0.133037
44081	4	0.00031765	0.0011641	0.019993
BORA	4	5.81e-05	0.00022817	0.006284
OR4F16	4	0.00065916	0.0024503	0.036534
SKP2	4	0.00019562	0.00074044	0.014296
MIS18BP1	4	0.0011057	0.0040642	0.055552
ZNF830	4	0.00039141	0.0014428	0.023775
XPO5	4	5.46e-06	2.1e-05	0.001678
TBC1D3C	4	0.00058895	0.0021965	0.033428
WBSCR16	4	0.0026219	0.0093382	0.107855
ANAPC13	4	0.013488	0.044245	0.36516
C1orf131	4	0.00095246	0.0034947	0.048893
SRPRB	4	0.00067609	0.0025015	0.037212
YKT6	4	8.57e-05	0.0003416	0.008245
KAT7	4	0.0035799	0.012561	0.13815
CPSF1	4	0.00023865	0.00089168	0.016373
USP17L29	4	0.00019811	0.00074976	0.014433
UBAP1	4	0.0025996	0.0092641	0.107201
KANSL1	4	0.00051774	0.0019328	0.030258
PCYT1A	4	0.0064754	0.022201	0.216075
CHERP	4	4.72e-05	0.00019087	0.005657
OGDH	4	0.00027183	0.0010067	0.017926
SIN3A	4	0.00083092	0.0030449	0.043795
ZBTB11	4	0.0014339	0.0052245	0.067706
NPIPA3	4	0.015183	0.04939	0.394363
NAA35	4	0.0029101	0.010292	0.116752
RNF8	4	0.0017742	0.0064166	0.079697
TUBGCP6	4	0.0010193	0.0037436	0.052005
TSFM	4	0.001531	0.0055596	0.07118
MED26	4	2.17e-05	8.78e-05	0.003504
ACTR8	4	0.0072237	0.024648	0.23405
SNRNP70	4	0.012976	0.042651	0.35617
ARF4	4	0.0017907	0.0064692	0.080246
MRPL42	4	0.0016908	0.0061045	0.076367
GTF3C2	4	0.015292	0.04972	0.396165
GTF2E1	4	9.86e-05	0.000382	0.008841
BYSL	4	0.0031018	0.010935	0.122791
MRPL40	4	0.0015873	0.0057404	0.072909
SAP130	4	0.002003	0.0071829	0.087733
HMGB1	4	0.00016036	0.00061561	0.012465
LRRC37A2	4	0.0015681	0.0056757	0.072209
NCAPG	4	7.45e-05	0.00029654	0.007548
MEAF6	4	0.0026611	0.0094589	0.109051
HIST1H2BN	4	0.00042293	0.0015656	0.025442
ATP5J2-PTCD1	4	0.004475	0.015551	0.162973
ITGB5	4	3.84e-06	1.27e-05	0.00122
NPIPA8	4	0.009072	0.030624	0.279014
RECQL4	4	2.82e-06	1.11e-05	0.00122
TRMT10C	4	0.010209	0.034184	0.303775
OR4F5	4	0.0014107	0.0051401	0.067021
GLRX5	4	7.84e-05	0.00031363	0.007822
COX4I1	4	0.0041585	0.014496	0.154759
PDPK1	4	0.0024218	0.0086794	0.101783
ANKRD11	4	0.00013237	0.00050321	0.010651
CCAR1	4	0.00022104	0.00082797	0.015441
SRGAP2C	4	0.00021992	0.0008259	0.015427
SUDS3	4	0.0018863	0.0067763	0.083406
ACTR3	4	0.0013123	0.0048153	0.063831
INTS8	4	0.0071169	0.024309	0.231519
ZC3H13	4	0.00031544	0.001159	0.019967
MRPS35	4	0.011794	0.039076	0.333932
TSR1	4	0.00014293	0.00055138	0.011456
CRKL	4	3.02e-05	0.00012198	0.004263
TOP1	4	0.0077518	0.026373	0.247844
ZC3H18	4	0.00010448	0.00039547	0.009042
GPN3	4	0.0018421	0.0066313	0.081991
MRPL57	4	0.00041102	0.0015112	0.02471
ASUN	4	0.001908	0.0068602	0.084168
CCDC59	4	0.0030659	0.010809	0.12175
UBE4B	4	0.00012984	0.00049492	0.010535
GMNN	4	0.0062675	0.021515	0.211229
UQCR10	4	6.25e-05	0.00024785	0.006682
LAMTOR2	4	2.02e-05	8.21e-05	0.003397
TSEN54	4	1.7e-05	6.81e-05	0.003058
FIP1L1	4	0.00031556	0.0011595	0.019967
ESCO2	4	0.00026136	0.00097249	0.017553
LCMT1	4	0.00038455	0.0014174	0.023458
PCBP2	4	0.00056843	0.0021327	0.032614
GAGE1	4	0.00021039	0.00079431	0.015057
DARS2	4	0.0023215	0.0083225	0.098553
PLGLB1	4	0.010406	0.034792	0.308892
MAEA	4	7.98e-06	3.13e-05	0.002109
SF3A3	4	0.00166	0.0059963	0.075259
FDPS	4	0.0022353	0.0080221	0.096079
DDX59	4	0.010625	0.035489	0.313191
PUM1	4	1.86e-05	7.48e-05	0.00323
SRP68	4	0.0024816	0.0088881	0.103658
SF3A2	4	0.0049964	0.017324	0.177944
MARS2	4	9.83e-05	0.00038148	0.008841
EXOC7	4	0.00029949	0.0011098	0.019364
POMZP3	4	0.0060774	0.020925	0.206925
C16orf72	4	0.0050484	0.017498	0.178962
TONSL	4	0.013945	0.04566	0.373305
VPS33A	4	0.00014395	0.00055759	0.011569
EXOC4	4	0.00015984	0.00061354	0.01245
MTHFD1	4	1.29e-05	5.15e-05	0.002706
MRTO4	4	0.00038868	0.0014319	0.023637
SRRM1	4	0.0001794	0.00067932	0.01347
NOP9	4	0.011228	0.037353	0.324248
PSMG4	4	0.0038484	0.013453	0.145944
FAM157A	4	0.0012222	0.004503	0.060318
ACTR5	4	0.00037793	0.0013915	0.023069
NUDCD3	4	0.00014179	0.00054672	0.011372
DSCC1	4	0.002304	0.0082645	0.098335
MST1	4	0.0065211	0.022364	0.217
UMPS	4	0.0018729	0.0067365	0.083076
SMN1	4	0.00013507	0.00051512	0.010844
THOC7	4	0.0086895	0.029375	0.269439
KRTAP9-4	4	0.0017288	0.006248	0.077856
USP17L18	4	0.00070738	0.0026212	0.038616
ATF4	4	0.0063265	0.021707	0.212673
C1D	4	0.0056313	0.019434	0.195208
SKA3	4	0.0019217	0.0069063	0.084625
KIF2C	4	0.0032445	0.011456	0.127459
RMI1	4	0.0034164	0.012008	0.132759
HARS2	4	4.03e-05	0.00015824	0.004926
PRAMEF6	4	0.00026062	0.00097093	0.017542
UTP14A	4	0.00080753	0.002962	0.042796
GBF1	4	5.01e-05	0.00019657	0.005693
DENR	4	0.013149	0.043177	0.359243
USP17L28	4	0.013449	0.044123	0.364602
GOT1	4	0.0005873	0.0021928	0.033399
TUBB8	4	0.0011775	0.0043243	0.058333
HIST2H2BF	4	0.010836	0.036115	0.317699
MTG2	4	0.00026855	0.00099787	0.017888
NUDC	4	0.0011502	0.0042181	0.057305
PFAS	4	0.0014551	0.0052991	0.06858
MRPS21	4	0.00055748	0.0020872	0.032045
ZEB1	4	0.00066108	0.0024596	0.036644
CENPI	4	0.003514	0.012349	0.136054
HSP90B1	4	0.010161	0.03403	0.302976
GCSH	4	0.0016381	0.005915	0.074532
PDCD11	4	0.00013416	0.00050994	0.010771
NUP54	4	0.0030604	0.010791	0.121623
SDHC	4	0.0044948	0.01563	0.163618
SPATA31A5	4	0.0026141	0.0093108	0.107603
SEC16A	4	0.0025137	0.0089891	0.104772
PPAT	4	0.0081522	0.027633	0.256908
CDK12	4	0.0050245	0.017418	0.178608
RPL29	4	0.0023933	0.0085789	0.100852
FOXM1	4	0.00026585	0.00098751	0.017758
TRIM49D2	4	0.0023138	0.0082987	0.098527
RIC8A	4	0.00053542	0.0019955	0.03086
CCNK	4	0.0070118	0.023943	0.228491
ADAR	4	0.00031814	0.0011672	0.020029
PFN1	4	0.00021973	0.00082538	0.015427
BUB1B	4	0.00027877	0.001031	0.01824
CHORDC1	4	0.0021019	0.0075393	0.091211
POLR1E	4	0.0022683	0.0081396	0.097165
RPRD1B	4	0.00015541	0.00059851	0.012218
MRPL48	4	0.0098854	0.033194	0.297399
BRK1	4	0.0051478	0.017836	0.181827
RFWD2	4	0.01175	0.038938	0.333381
IDI1	4	0.0080618	0.027337	0.254884
TP53TG3C	4	0.0011707	0.004301	0.058122
POTEB3	4	0.00094603	0.0034722	0.048767
FOXD4L5	4	0.0043384	0.015096	0.159343
UBE2C	4	0.005803	0.019992	0.199454
CNOT11	4	0.0011714	0.0043025	0.058122
CASC5	4	0.00017457	0.0006643	0.013265
POTEI	4	0.00088145	0.0032339	0.04596
MNAT1	4	0.015342	0.049867	0.396774
COX6B1	4	0.010951	0.036462	0.319123
TIPRL	4	0.015235	0.049538	0.395211
MED28	4	0.0037849	0.013243	0.143908
PAF1	4	0.0026834	0.0095361	0.10961
DICER1	4	0.00060623	0.0022638	0.034316
SMARCB1	4	7.03e-05	0.00027841	0.007201
ICE1	4	0.0002249	0.00084196	0.015656
DHODH	4	0.00012294	0.00046954	0.010141
SON	4	0.0046418	0.016139	0.167931
SKA1	4	0.00017622	0.00067051	0.01335
SRRM2	4	0.0001172	0.00044623	0.009771
LIPT1	4	0.0001121	0.00042085	0.009376
IBA57	4	0.012411	0.040954	0.345318
EWSR1	4	0.00012722	0.00048404	0.010373
RAPGEF1	4	0.00017614	0.00066999	0.01335
HNRNPH1	4	0.00027192	0.0010072	0.017926
GTF2A1	4	0.0016967	0.0061263	0.076539
PPFIA1	4	0.0045312	0.015752	0.164622
KIF14	4	0.0014263	0.0051986	0.067508
PLEKHF2	4	0.013534	0.044393	0.365452
CHMP7	4	0.0019162	0.0068882	0.084457
NUP43	4	0.0040733	0.014212	0.152451
RABL2A	4	0.0040822	0.014238	0.152638
USP7	4	0.0023205	0.0083214	0.098553
QRSL1	4	0.001371	0.0049981	0.065708
DBF4	4	0.00052451	0.0019592	0.030547
FAM50A	4	0.0040113	0.014012	0.150894
WAC	4	6.55e-05	0.00025665	0.006814
OR4F3	4	0.00011552	0.00043846	0.0097
RGPD5	4	0.0044146	0.015358	0.161385
POTEJ	4	0.00084465	0.003092	0.044321
XRN1	4	0.00052828	0.0019753	0.030747
COX7B	4	0.00050145	0.0018795	0.029544
HAUS6	4	0.0010336	0.0037902	0.05247
MRPS7	4	0.0011151	0.0040917	0.055866
EEF1B2	4	0.0011997	0.0044082	0.059256
PARP8	4	0.00029832	0.0011035	0.019299
GAGE12I	4	9.42e-05	0.00036543	0.008592
STX4	4	0.00020193	0.00076323	0.014618
ZNF131	4	0.0050701	0.017575	0.179458
MRPS5	4	0.0020691	0.0074342	0.090167
NMT1	4	0.0016583	0.0059895	0.075223
STX18	4	1.7e-05	6.86e-05	0.003058
EXOSC1	4	0.00039646	0.0014589	0.023978
TFAM	4	0.0028689	0.010157	0.115636
MGAT1	4	0.0039821	0.01391	0.150054
FOXD4L1	4	0.0040246	0.014056	0.151198
KMT2D	4	0.00012556	0.0004799	0.010319
TBC1D3B	4	0.0008147	0.0029853	0.0431
NAE1	4	0.0037061	0.012984	0.141906
FCGR1B	4	0.0043423	0.015111	0.159396
SETSIP	4	0.0026555	0.0094413	0.108914
MRPS10	4	0.0087301	0.029514	0.270582
TGS1	4	0.00046493	0.0017308	0.027616
UBE2V1	4	0.00045311	0.00168	0.027032
FAM72A	4	0.0035914	0.012603	0.138298
KIF22	4	0.0014138	0.0051499	0.067103
SOCS3	4	0.0011445	0.0042005	0.057107
GRWD1	4	0.00028871	0.0010709	0.018832
CCDC115	4	0.00086596	0.0031723	0.045219
PDAP1	4	0.012048	0.039862	0.338346
GLE1	4	0.0040426	0.014115	0.151753
NPAT	4	0.0062849	0.021572	0.211571
GOLGA8O	4	0.0024399	0.0087405	0.102249
LARS2	4	0.0011907	0.0043735	0.058873
FBXW11	4	0.0011066	0.0040658	0.055552
TIMM17A	4	0.0018945	0.0068131	0.083751
MRPL16	4	0.0042707	0.014883	0.157432
MRPL11	4	0.011488	0.038142	0.329158
HIST1H2BI	4	0.0057468	0.019819	0.198141
ZNHIT1	4	0.00032086	0.0011761	0.020126
CAP1	4	0.0009505	0.0034883	0.048849
UQCRHL	4	0.00012061	0.00046281	0.010053
PITRM1	4	0.00019502	0.00073888	0.014295
PRAMEF5	4	0.0020105	0.0072171	0.087982
DDX24	4	0.00033393	0.0012263	0.020781
UFC1	4	0.0016958	0.0061232	0.076539
CT45A7	4	0.0032291	0.011412	0.127118
MRPL19	4	0.0012067	0.0044362	0.05959
TRAPPC2L	4	0.00037527	0.0013775	0.022897
MYBBP1A	4	0.00089153	0.0032795	0.046505
ZFP36L1	4	0.00028796	0.0010683	0.018804
USP17L11	4	0.0023133	0.0082976	0.098527
GNG5	4	0.00046986	0.0017515	0.027854
HIST1H2AI	4	0.00039313	0.0014485	0.023845
MRPL10	4	0.00020554	0.00077825	0.014822
CYFIP1	4	0.0046985	0.016342	0.169588
MRPL38	4	0.0016465	0.0059476	0.074844
GOLGA8J	4	0.004106	0.014315	0.153293
PPRC1	4	0.0031228	0.011017	0.12344
CSK	4	0.002398	0.008596	0.100991
UFD1L	4	0.0059005	0.020339	0.202277
MRPL14	4	0.0074867	0.025538	0.241421
HNRNPA1	4	0.011624	0.038566	0.330877
TCERG1	4	0.010984	0.036575	0.319819
MRPL3	4	0.0060736	0.020907	0.206847
SETDB1	4	0.003925	0.013709	0.148383
EEF2	4	0.00079743	0.002934	0.042488
TBC1D3	4	0.0058581	0.020191	0.201018
TUBGCP5	4	0.0028867	0.010223	0.116219
CKS1B	4	0.00021815	0.00081917	0.015366
TXNDC17	4	0.0001382	0.00053273	0.011164
SUGT1	4	0.00063796	0.0023736	0.035613
CT47A3	4	0.0044995	0.015649	0.163724
MRPL51	4	0.0033743	0.01187	0.131376
DROSHA	4	0.013683	0.044854	0.368295
EEF2KMT	4	0.014879	0.048469	0.390074
PSMD2	4	0.010915	0.036355	0.318627
PIK3R4	4	0.0018366	0.0066163	0.081943
TUBGCP4	4	0.0057183	0.019731	0.197463
MEN1	4	0.0037397	0.013087	0.142706
IMMT	4	0.00075286	0.0027657	0.040449
MED9	4	0.0029009	0.010263	0.116562
TGFBR1	4	0.0089504	0.030217	0.275572
INTS3	4	0.0016201	0.0058466	0.073914
MRPL46	4	0.0068752	0.023508	0.225352
JTB	4	0.00026693	0.00099372	0.017852
USP17L19	4	0.0088279	0.029839	0.272905
PGLS	4	0.0041593	0.014499	0.154759
GAGE2D	4	0.00085894	0.0031428	0.044865
FARS2	4	0.0025796	0.0092015	0.106598
DCPS	4	0.010206	0.034176	0.303775
PPIAL4D	4	0.0046224	0.016073	0.167343
DUSP12	4	0.0024202	0.0086711	0.101748
BTF3L4	4	0.0093599	0.03155	0.285822
COG2	4	0.0048018	0.016695	0.172133
PRRC2A	4	0.00027171	0.0010062	0.017926
POP4	4	0.0014576	0.0053084	0.068607
TSEN2	4	9.77e-05	0.00037838	0.00881
TEFM	4	0.0014981	0.0054462	0.069915
PXN	4	0.0013025	0.0047801	0.063452
RNH1	4	0.0054021	0.018685	0.188776
UFM1	4	0.0074338	0.025351	0.23986
FRS2	4	0.014804	0.048246	0.388791
ALG1L	4	0.014622	0.047716	0.385496
GSPT1	4	0.0023116	0.0082909	0.098527
NOM1	4	0.0024366	0.008728	0.102166
BAZ1B	4	0.00036562	0.0013387	0.022349
DNTTIP1	4	8.16e-05	0.00032606	0.008011
USP17L15	4	0.0059629	0.020527	0.203443
RALY	4	0.0071609	0.024452	0.232533
MRPL41	4	4.41e-05	0.00017637	0.005317
PC	4	0.00035255	0.0012941	0.021755
BRCA2	4	0.014239	0.046554	0.378836
MRPL32	4	0.013642	0.044717	0.367642
KRTAP5-6	4	0.0014926	0.0054286	0.06983
IMPDH2	4	0.002758	0.009778	0.111853
EPB41	4	0.01368	0.044845	0.368295
TPR	4	0.00022462	0.00084092	0.015652
ALYREF	4	0.012179	0.040235	0.34051
SLC7A6OS	4	1.4e-05	5.52e-05	0.002739
HTATSF1	4	0.013395	0.043971	0.363695
ANKRD20A4	4	0.0014568	0.0053063	0.068607
GABPA	4	0.00025662	0.0009585	0.01735
TTF1	4	0.0024452	0.0087622	0.10244
EIF5A	4	0.013519	0.044345	0.365452
MRPL53	4	0.00012623	0.00048093	0.010329
YPEL5	4	7.27e-05	0.00028721	0.007369
HSD17B12	4	0.011185	0.037213	0.32377
RAPH1	4	0.0051946	0.017991	0.183232
RRP36	4	0.0062382	0.021423	0.210545
RPL28	4	0.0045503	0.015819	0.16505
LRRC41	4	0.007436	0.02536	0.23986
POLE4	4	2.23e-05	9.04e-05	0.003584
SRSF10	4	0.00039342	0.0014495	0.023845
RHOA	4	0.0010784	0.0039565	0.054331
IPO7	4	0.00016139	0.00061871	0.012502
SRFBP1	4	0.0033193	0.011688	0.129576
SDHB	4	0.0069922	0.023882	0.228141
KRT17	4	0.012143	0.040132	0.33999
TFB2M	4	0.0092791	0.031295	0.284052
CACTIN	4	0.0053736	0.018601	0.188321
RIMBP3B	4	0.0077619	0.026406	0.248038
NBPF4	4	8.4e-05	0.0003359	0.00815
DHFRL1	4	0.00060783	0.0022695	0.034356
KHDRBS1	4	0.0098883	0.033202	0.297399
MST1L	4	0.00031888	0.0011704	0.020064
TRAPPC2	4	0.0095845	0.032263	0.29124
SPTBN2	4	0.014995	0.04883	0.391686
LCE1B	4	0.0024651	0.0088332	0.103087
MECR	4	5.41e-05	0.00021263	0.006003
TRMT61A	4	0.01268	0.041763	0.350748
MRPS23	4	0.0022958	0.0082313	0.098032
PRPF4B	4	0.010975	0.036547	0.31972
ATG101	4	0.00059101	0.0022032	0.033503
RGPD2	4	0.0043129	0.015016	0.158665
TAF3	4	0.00024793	0.00092846	0.016919
USP17L20	4	0.0063997	0.021964	0.214421
SRRT	4	0.0031037	0.01094	0.122791
AARS2	4	0.0003854	0.001419	0.023463
NME6	4	0.0046596	0.016201	0.168406
RGPD6	4	0.0083203	0.02818	0.260604
GAR1	4	0.00061264	0.0022814	0.034501
ADRM1	4	0.00096004	0.0035261	0.04927
PAM16	4	0.0053833	0.018627	0.188494
STUB1	4	0.0031374	0.011071	0.123899
AHCTF1	4	0.0097162	0.032674	0.29391
TBL1XR1	4	0.0043094	0.015006	0.158654
KRTAP2-2	4	0.0042189	0.014701	0.156267
FPGS	4	0.0056244	0.019414	0.195107
LIAS	4	0.00023522	0.00088081	0.016252
NUTM2G	4	0.0043245	0.015059	0.159031
EXOC2	4	0.0047642	0.016565	0.171069
MRPS26	4	0.0023557	0.0084421	0.09955
SLC2A1	4	0.0011187	0.0041062	0.056024
VPS72	4	0.0020659	0.0074228	0.090086
ZNHIT6	4	0.0013378	0.0048966	0.064674
NBPF3	4	0.0073056	0.024917	0.236452
DDX5	4	0.0074295	0.025338	0.23986
PNKP	4	0.012344	0.040741	0.343827
RAD50	4	0.0088442	0.029885	0.273065
UBA6	4	0.004057	0.014161	0.152072
RPL41	4	7.19e-05	0.00028255	0.007269
MRPL27	4	0.0076367	0.026009	0.24515
OBP2A	4	0.0039401	0.013759	0.148758
HLCS	4	0.00010406	0.00039443	0.009029
VPS29	4	0.005205	0.018029	0.183411
SNRNP40	4	0.00021064	0.00079482	0.015057
EPB41L1	4	0.0082991	0.028118	0.260407
INTS2	4	0.0027164	0.0096565	0.110662
MRPS6	4	0.00049903	0.001866	0.029405
CBLL1	4	0.0013385	0.0048982	0.064674
STAG2	4	0.015358	0.049916	0.396774
MRE11A	4	0.010859	0.03619	0.317912
CCDC94	4	0.0010337	0.0037908	0.05247
PRKAG1	4	0.013604	0.044618	0.366986
CXXC1	4	0.0040555	0.014157	0.152072
RBSN	4	0.0025326	0.0090471	0.105256
RAB7A	4	0.009172	0.030951	0.281455
RB1CC1	4	0.00042323	0.0015666	0.025442
ITGB3	4	0.00011523	0.00043743	0.009689
MRPS18B	4	0.011159	0.037132	0.323218
LIMS3	4	0.00042553	0.0015739	0.025538
FOLH1	4	0.0020953	0.0075217	0.091075
AURKAIP1	4	0.010505	0.035107	0.310534
MED10	4	9.88e-05	0.00038252	0.008841
RBM27	4	0.00078089	0.0028688	0.041733
LIMS3L	4	7.02e-05	0.00027789	0.007198
BUD13	4	0.0022953	0.0082292	0.098032
HK2	4	0.0070809	0.024187	0.230553
NUDT4	4	0.0029657	0.010483	0.118633
EIF3L	4	0.0050037	0.017351	0.178119
UBA5	4	0.010134	0.03396	0.30249
PDE12	4	0.0061507	0.021156	0.208562
MRPL17	4	0.0021085	0.0075631	0.091384
HIST2H2AA3	4	0.00053026	0.001981	0.030761
RAD51B	4	0.0023515	0.008425	0.09941
BECN1	4	0.00079841	0.0029377	0.042508
AMY1B	4	0.00053352	0.0019887	0.030781
USP36	4	0.0040142	0.014023	0.150932
FAM178A	4	0.0044885	0.015606	0.163459
CIT	4	0.00025297	0.00094555	0.017181
PLGLB2	4	0.0044536	0.015489	0.1625
SEC61B	4	0.0050319	0.017445	0.178608
MRPL52	4	0.0011835	0.0043455	0.058579
TROAP	4	0.0039993	0.013966	0.150567
DCLRE1B	4	0.014324	0.046807	0.380565
DCTN3	4	0.0088988	0.030056	0.274369
PIAS3	4	0.001404	0.0051194	0.066915
AMY1C	4	0.00095302	0.0034966	0.048893
VPS37A	4	0.0021381	0.0076584	0.09236
STIL	4	0.0068503	0.023438	0.224907
PRAMEF15	4	0.00031495	0.0011569	0.019958
TRUB2	4	0.0019054	0.0068525	0.084127
BRD4	4	0.0050559	0.017521	0.179099
VPS11	4	0.0038776	0.013551	0.146845
PSMG1	4	0.00023858	0.00089065	0.01637
YME1L1	4	0.00039791	0.0014635	0.024034
ELAVL1	4	0.0025719	0.0091714	0.106379
NAIP	4	0.010023	0.033619	0.300289
SPRR2B	4	0.0024067	0.0086286	0.101312
KRTAP4-7	4	0.012957	0.0426	0.356053
ATG9A	4	0.00026887	0.0009989	0.017888
EIF2AK4	4	0.00016109	0.00061768	0.012494
GPX8	4	0.00090601	0.0033298	0.047147
KIAA1524	4	0.00016922	0.0006441	0.012892
RAB6A	4	0.0041652	0.014514	0.154822
RABGAP1	4	0.011359	0.037763	0.326623
MRPS33	4	0.0012647	0.0046459	0.06193
MIPEP	4	0.0038335	0.013404	0.145493
POTEC	4	0.0042214	0.014707	0.156267
MRPS16	4	0.0098676	0.033135	0.297083
PPP2R2A	4	0.0077821	0.026473	0.248539
LIG3	4	0.0077275	0.026293	0.247581
STIP1	4	0.0013589	0.0049624	0.065373
ANKRD49	4	0.0056992	0.019676	0.197058
NCAPH	4	0.0016063	0.005802	0.073496
MRPL50	4	0.0011947	0.0043901	0.059054
OR4K5	4	0.0047459	0.016511	0.170784
LIN37	4	0.0064235	0.022033	0.214696
PRR20B	4	0.01203	0.039807	0.33818
TSG101	4	0.0033979	0.011961	0.132308
XPOT	4	0.00020831	0.0007855	0.01494
ARGLU1	4	0.0011262	0.0041295	0.056262
DLD	4	0.0091597	0.030913	0.28125
DLST	4	0.0067444	0.02309	0.222241
CDK6	4	0.01043	0.034866	0.309124
MRGBP	4	0.0065294	0.022391	0.217072
CGB5	4	0.012005	0.039717	0.337565
WDR83	4	0.0041315	0.014411	0.154202
CCDC86	4	0.011259	0.037444	0.324491
NUP188	4	0.00093784	0.0034406	0.048465
OR4K2	4	0.002034	0.0073078	0.08886
FCGR1A	4	0.0055522	0.019162	0.193085
SREK1IP1	4	0.0091912	0.031019	0.281809
USP10	4	0.00068657	0.0025399	0.037635
FAM35A	4	0.0066225	0.022686	0.21912
ADAT3	4	0.00062357	0.0023285	0.035102
NDUFA2	4	0.0080828	0.027412	0.255349
SLC35G6	4	0.00032646	0.0011937	0.020354
S1PR1	4	0.010618	0.035466	0.31313
FAM89B	4	0.0015956	0.0057668	0.073147
HSPA8	4	0.0031888	0.011262	0.125596
TCOF1	4	0.0015511	0.0056213	0.071777
EXOC8	4	0.0010324	0.0037845	0.052459
FOXRED2	4	0.011929	0.039493	0.33679
CD2BP2	4	0.00029621	0.0010968	0.019234
SPRR2A	4	0.0010898	0.0040042	0.054935
HS6ST1	4	0.0056075	0.019351	0.194682
SULT1A4	4	0.00040775	0.0014972	0.024536
CFAP20	4	0.0021187	0.0075973	0.091739
BOLA2B	4	0.011083	0.03689	0.321401
EAPP	4	0.0025192	0.0090036	0.104877
COA6	4	0.0082279	0.027889	0.258784
AGAP6	4	0.010009	0.033568	0.299981
DIDO1	4	0.0066464	0.02276	0.219729
BTAF1	4	0.0047203	0.016431	0.170138
VPS39	4	0.0069404	0.023724	0.226873
ELP2	4	0.011962	0.039594	0.337271
MYL12A	4	0.0089406	0.030181	0.275373
POM121C	4	0.0056969	0.019669	0.197058
PPME1	4	0.00046379	0.0017248	0.027544
MSL1	4	0.0026944	0.0095729	0.109877
PRAMEF1	4	0.011811	0.03913	0.334212
SERF1A	4	0.0013249	0.0048588	0.064319
SLC35B2	4	0.0037773	0.013218	0.143807
FUBP3	4	0.014048	0.04597	0.37536
RNASEH2A	4	0.0042509	0.014813	0.156953
NUFIP1	4	0.014459	0.047235	0.382838
MTERF4	4	0.0026284	0.0093563	0.107999
GGTLC2	4	0.010463	0.034984	0.309883
OBFC1	4	0.013121	0.043093	0.358766
ELP6	4	0.012699	0.041825	0.351111
MED18	4	0.00029715	0.0010994	0.019244
MTIF2	4	0.0080655	0.027349	0.254884
GGNBP2	4	0.0057011	0.01968	0.197058
MRPS28	4	0.00097193	0.0035691	0.049761
FAM25A	4	0.013017	0.042788	0.356844
XRCC4	4	0.0080093	0.027183	0.25371
SYVN1	4	0.013497	0.044271	0.36516
LUC7L2	4	0.0026939	0.0095708	0.109877
OR4F17	4	0.0047092	0.016383	0.169823
PRAMEF7	4	0.013348	0.043831	0.36301
NUP50	4	0.0036202	0.012687	0.139139
ASAH2B	4	0.0019433	0.0069783	0.085452
BNIP1	4	0.010874	0.036237	0.318176
ERVW-1	4	0.010522	0.035164	0.310894
LIPT2	4	0.014869	0.048431	0.389957
C1QTNF9	4	0.0027799	0.0098551	0.112466
HIST1H2BL	4	0.012896	0.042412	0.354791
GORASP2	4	0.0064255	0.022036	0.214696
STARD7	4	0.00033088	0.0012113	0.02059
IPO9	4	0.0024247	0.0086902	0.101848
PCNT	4	0.00061708	0.0022969	0.034708
PKN2	4	0.015053	0.049011	0.392314
ANKRD20A2	4	0.013787	0.045158	0.370173
SPAG17	4	0.0039559	0.013818	0.149278
PRR20C	4	0.005783	0.019941	0.19915
COX6A2	4	0.011004	0.036633	0.32018
HK1	4	0.0013988	0.0050986	0.066708
KDSR	4	0.0095465	0.032147	0.290539
ANKRD36	4	0.0062773	0.021549	0.211456
CHCHD1	4	0.00011749	0.0004483	0.009805
AVIL	4	0.0065055	0.022296	0.216556
HIST2H4A	4	0.0012862	0.0047184	0.062721
CDK13	4	0.0087596	0.029607	0.271177
AGO3	4	0.0023594	0.0084566	0.09966
ZNF335	4	0.00076509	0.0028097	0.040982
ZMAT5	4	0.0016121	0.0058212	0.07369
CYB5R4	4	0.0090839	0.030665	0.279125
ATP5A1	4	0.0061489	0.021152	0.208562
MTF1	4	0.0017173	0.0062092	0.077422
C19orf40	4	0.00054448	0.0020328	0.031268
HECTD1	4	0.0059483	0.020488	0.203338
PARG	4	0.0016728	0.006045	0.075721
SPAG5	4	0.011202	0.037268	0.323977
ITGA2B	4	0.014981	0.048787	0.391532
POM121	4	0.0056424	0.019472	0.195485
ZC3H4	4	0.0069859	0.023864	0.228077
RNF4	4	0.0001325	0.00050321	0.010651
C7orf26	4	0.00052612	0.0019654	0.030619
OXCT2	4	0.0075724	0.025812	0.24353
TEF	4	0.010493	0.035074	0.310385
CLEC18C	4	0.0012094	0.004445	0.059667
SEC23IP	4	0.00937	0.031585	0.286001
XYLT2	4	0.015063	0.04905	0.392461
GON4L	4	0.0079762	0.027081	0.253129
FAM195A	4	0.0086823	0.029348	0.269402
RIMBP3	4	0.0022511	0.0080785	0.096634
METTL1	4	0.0011619	0.0042668	0.057844
MTRNR2L1	2	0.0092685	0.01761	0.179722
CHCHD2	4	0.0097786	0.032867	0.295231
ELP3	4	0.0042343	0.014752	0.156485
FNBP4	4	0.00028213	0.0010403	0.018345
SPAG9	4	0.0035878	0.012592	0.13825
KAAG1	4	0.0078521	0.026694	0.250001
CDC25B	4	0.0057584	0.019855	0.19839
GATB	4	0.012393	0.040888	0.344911
ITGB1	4	0.0017458	0.0063003	0.078303
BIRC6	4	0.0052029	0.018022	0.183411
EMC3	4	0.0077439	0.026354	0.247844
CCDC74B	4	0.0042661	0.014862	0.1573
CRK	4	0.0081998	0.027783	0.258049
FCHO2	4	0.014414	0.047085	0.381852
HIST1H4J	4	0.01126	0.037448	0.324491
SSX2B	4	0.011117	0.037004	0.322247
PDPR	4	0.012269	0.040514	0.342361
SNRK	4	0.014982	0.04879	0.391532
SRD5A3	4	0.001139	0.0041766	0.056823
TGIF1	4	0.00041702	0.0015397	0.025112
CTAGE9	4	0.0032229	0.011388	0.126926
SHCBP1	4	0.0064221	0.02203	0.214696
MRPL37	4	0.0038224	0.013371	0.145221
REV3L	4	0.0031197	0.011007	0.123397
SRCAP	4	0.0052501	0.018179	0.184541
REST	4	0.0053967	0.018666	0.188687
DLG5	4	0.0025748	0.0091839	0.106458
CAND1	4	0.0083314	0.028217	0.260813
SEL1L	4	0.014753	0.048091	0.38784
SUCO	4	0.00055955	0.0020923	0.032081
MRPL44	4	0.01275	0.041971	0.352033
RMND1	4	0.0007744	0.0028481	0.041463
COX7C	4	0.011938	0.03952	0.33679
SETD2	4	0.00030986	0.0011439	0.019798
SEC62	4	0.0045402	0.01578	0.164734
NBPF12	4	0.014345	0.046867	0.380568
OTULIN	4	0.01139	0.037856	0.327281
CGB1	4	0.0022374	0.0080298	0.096112
RASA4	4	0.0019911	0.007142	0.087289
BRD2	4	0.010181	0.034091	0.303379
TRIM73	4	0.0028727	0.010171	0.115721
KCNH3	4	0.006584	0.022565	0.21828
TAF4	4	0.00019417	0.00073526	0.01425
KIDINS220	4	0.005029	0.017435	0.178608
CAMLG	4	0.00016746	0.00063581	0.01275
DDX28	4	0.0064914	0.022248	0.216308
TM2D1	4	0.0021936	0.0078604	0.09438
KHDC3L	4	0.0095152	0.032052	0.289815
IKBKAP	4	0.0046611	0.016204	0.168406
VPS18	4	0.0027368	0.0097091	0.111198
EDC4	4	0.00017654	0.00067207	0.01335
PPM1J	4	0.0052329	0.018112	0.18396
MRPL55	4	0.012113	0.04005	0.339796
ELP5	4	0.00255	0.0090994	0.1058
ARID1A	4	0.0052925	0.01833	0.185977
SIPA1	4	0.0077316	0.026309	0.247615
KIAA1841	4	0.014113	0.046169	0.376662
PRCC	4	0.003938	0.013753	0.148758
HADHA	4	0.0078952	0.026825	0.250987
FAM21C	4	0.0044601	0.015506	0.16259
RPUSD4	4	0.0010112	0.0037131	0.051618
NUP35	4	0.0083414	0.028248	0.260979
EPG5	4	0.0056166	0.019386	0.194929
PTPN23	4	0.0050652	0.017557	0.179374
TULP4	4	0.0023727	0.0085053	0.100049
CSNK2A1	4	0.0055276	0.019091	0.192466
VPS52	4	0.010544	0.035232	0.31135
H2AFB3	4	0.0015103	0.005483	0.070293
PRR13	4	0.0049957	0.017323	0.177944
OXA1L	4	0.0047698	0.016585	0.171174
GATC	4	0.013253	0.043506	0.36112
DCTD	4	0.0016402	0.0059227	0.07458
TRNAU1AP	4	0.0044287	0.015406	0.161808
PRKDC	4	0.0014236	0.0051857	0.067419
CGB8	4	0.0052977	0.018342	0.185999
NFYA	4	0.0027522	0.0097562	0.111671
FAM98B	4	0.012147	0.040144	0.33999
UROD	4	0.0010268	0.003769	0.052282
DPF2	4	0.0047343	0.016474	0.170491
STRIP1	4	0.0083671	0.028336	0.261666
SLC25A46	4	0.0053223	0.018419	0.186678
ZNF367	4	0.00084785	0.003106	0.044473
OR6C65	4	0.0021894	0.0078444	0.094246
CHD1	4	0.0014048	0.0051214	0.066915
ALG10B	4	0.012676	0.041754	0.350748
RER1	4	0.0011564	0.0042471	0.057618
GADD45GIP1	4	0.013735	0.044996	0.369139
BOLA2	4	0.010839	0.036129	0.317699
PHF3	4	0.013725	0.044968	0.369072
CDAN1	4	0.0048709	0.016922	0.17419
VPS51	4	0.0008934	0.0032873	0.04658
MIF4GD	4	0.0031756	0.011209	0.125226
REEP2	4	0.015022	0.048912	0.391686
CCDC74A	4	0.00094799	0.0034779	0.048775
MRPS30	4	0.0010371	0.0038037	0.052611
HIST2H4B	4	0.00074988	0.0027569	0.040351
KIAA0100	4	0.002976	0.010517	0.118809
PALB2	4	0.010419	0.034835	0.308987
MKLN1	4	0.014126	0.046208	0.376662
CCDC6	4	0.0047036	0.016363	0.169716
MATR3	4	0.0083172	0.028171	0.260604
SGOL2	4	0.0099725	0.033468	0.299287
SMAD4	4	0.0048576	0.016877	0.173814
TSC2	4	0.0016895	0.0061019	0.076367
TM2D3	4	0.0071959	0.024559	0.23332
C9orf16	4	0.0034531	0.012135	0.133923
MRPL12	4	0.015183	0.049391	0.394363
NUTM2A	4	0.0037331	0.013066	0.142556
TEX33	4	0.006582	0.022561	0.21828
POLG	4	0.0099751	0.033475	0.299287
DNAJC24	4	0.0094437	0.031829	0.288073
KRTAP5-7	4	0.0098281	0.033015	0.296418
AMY2B	4	0.015075	0.049083	0.392558
TGFBR2	4	0.0036753	0.012879	0.140912
PRKRIR	4	0.0016151	0.0058295	0.073746
MFAP5	4	0.012707	0.041848	0.351153
GRHPR	4	0.0059218	0.020409	0.202867
STK40	4	0.0020313	0.0072974	0.088791
PTPRJ	4	0.0031881	0.01126	0.125596
FRG2C	4	0.0088636	0.029945	0.273484
GTPBP8	4	0.00083712	0.0030697	0.044053
CLK2	4	0.01279	0.042097	0.3526
MRPS22	4	0.0063381	0.021748	0.212856
FAAH	4	0.0096209	0.032364	0.291944
MCTS1	4	0.0071318	0.024355	0.231842
SAP30BP	4	0.011436	0.038003	0.328108
RBM15B	4	0.012146	0.040142	0.33999
DET1	4	0.0065318	0.0224	0.217072
MPHOSPH8	4	0.003541	0.012441	0.136912
EI24	4	0.014978	0.048776	0.391532
LIN7C	4	0.013539	0.044413	0.365452
BCAR1	4	0.01077	0.035916	0.316378
SDHA	4	0.0066826	0.022879	0.220429
CCND3	4	0.003753	0.013133	0.142964
HAO2	4	0.011425	0.037965	0.327925
CHMP5	4	0.015144	0.049289	0.393877
PGAP2	4	0.0029332	0.010374	0.117611
FAM220A	4	0.0037797	0.013229	0.143843
LIX1L	4	0.01232	0.040666	0.343344
SOCS5	4	0.0079617	0.027041	0.25288
TRIM33	4	0.011594	0.038473	0.330522
PLK3	4	0.013207	0.043369	0.360589
NADK2	4	0.0029674	0.010489	0.118633
ANP32D	4	0.011665	0.038681	0.331566
ZNF593	4	0.0024655	0.0088337	0.103087
URGCP-MRPS24	4	0.01049	0.035066	0.310385
SLFNL1	4	0.0086742	0.029321	0.269327
SCUBE3	4	0.0034384	0.012088	0.13348
ZNF511	4	0.011999	0.0397	0.337565
ATP5E	4	0.0036954	0.012947	0.141579
KDM1A	4	0.0041332	0.014416	0.154202
RANBP1	4	0.011561	0.038378	0.329954
B4GALT7	4	0.0040871	0.014255	0.152736
KRTCAP2	4	0.0014891	0.0054141	0.06969
ZNF322	4	0.011237	0.037371	0.324263
GAK	4	0.0010613	0.0038959	0.053576
KRTAP4-2	4	0.007515	0.025631	0.242063
EXT1	4	0.011652	0.03864	0.331359
GPS1	4	0.011538	0.038314	0.329792
TACC3	4	0.0013549	0.0049464	0.065207
MCAT	4	0.00030601	0.001132	0.019654
DDI2	4	0.00070829	0.0026217	0.038616
PDS5B	4	0.0051949	0.017992	0.183232
USP17L4	4	0.0099568	0.033416	0.299175
OR4F4	4	0.0064962	0.022265	0.216365
CWC25	4	0.014261	0.046611	0.379134
ZC3H14	4	0.010841	0.036133	0.317699
RTTN	4	0.0039223	0.013698	0.148355
L3MBTL1	4	0.0033033	0.011637	0.129257
TMX2	4	0.011508	0.038213	0.329351
PPIL1	4	0.0041678	0.014523	0.154829
CAPRIN1	4	0.0086068	0.029113	0.268064
SEC63	4	0.0003579	0.0013128	0.021993
DHX35	4	0.012276	0.040537	0.342402
SDHAF3	4	0.0056	0.019323	0.194498
PCDHB8	4	0.010665	0.035608	0.314097
USP17L5	4	0.011997	0.039696	0.337565
ATAD1	4	0.014003	0.045832	0.374391
C1QL2	4	0.010904	0.036321	0.318478
CTAGE15	4	0.014498	0.047366	0.383482
LARP4	4	0.012846	0.042273	0.353789
DYNLL1	4	0.0073951	0.025219	0.238877
KRTAP4-6	4	0.012983	0.042673	0.3562
LRRC37B	4	0.0027084	0.0096241	0.110357
LSMEM2	4	0.0086389	0.029213	0.268581
NPY4R	4	0.0068337	0.023376	0.224428
MRPL54	4	0.002851	0.0101	0.11505
SLX1B	4	0.014936	0.048643	0.390839
CA5A	4	0.0020151	0.007241	0.08816
KTI12	4	0.0031289	0.011038	0.1236
HIRA	4	0.0029589	0.010457	0.11848
ZCCHC8	4	0.001042	0.0038218	0.052671
C9orf129	4	0.001282	0.004705	0.062586
TMEM41B	4	0.0026706	0.0094946	0.109331
TEKT4	4	0.0061704	0.021219	0.209072
WDR24	4	0.0044093	0.015334	0.161229
ORC2	4	0.0090641	0.030596	0.278897
PDCD6IP	4	0.010887	0.036273	0.318343
VPS26A	4	0.0016376	0.0059134	0.074532
CRABP2	4	0.0041602	0.0145	0.154759
BRD8	4	0.0066104	0.022654	0.218926
CBWD6	4	0.013454	0.044137	0.364602
CLEC18B	4	0.01004	0.033671	0.30048
RSBN1L	4	0.0053915	0.018651	0.18863
GABRR3	4	0.00096258	0.0035385	0.049407
EFNA3	4	0.0093446	0.031489	0.285399
PI4KB	4	0.00091033	0.0033484	0.047341
C1orf27	4	0.0049562	0.017202	0.176878
TMEM191B	4	0.012232	0.040409	0.341624
APC	4	0.008046	0.027291	0.254597
MRPL47	4	0.011876	0.03933	0.335774
TRIM74	4	0.0080875	0.027427	0.255369
CHMP1A	4	0.0059805	0.020584	0.203871
SEMA4F	4	0.014934	0.048635	0.390839
INPP4A	4	0.00037208	0.0013651	0.02275
MGEA5	4	0.0063684	0.021851	0.213646
EMC8	4	0.012971	0.042636	0.35617
MAPRE1	4	0.010036	0.033663	0.30048
ARTN	4	0.01329	0.043631	0.361672
GPATCH8	4	0.008736	0.029532	0.270618
LCE1A	4	0.0015645	0.0056637	0.072173
TAZ	4	0.0011383	0.0041735	0.056821
HPCA	4	0.0077235	0.026279	0.247576
ADAMTS4	4	0.0055979	0.019318	0.194498
SAMD4B	4	0.0061795	0.021246	0.209188
MAMDC2	4	0.0068834	0.023539	0.225537
PTBP1	4	0.015223	0.049509	0.39514
TFCP2	4	0.011792	0.039071	0.333932
MGAT2	4	0.0059401	0.020465	0.203227
MUC20	4	0.001744	0.0062962	0.078303
LOC100289561	4	0.0068162	0.023318	0.223979
DNM1L	4	0.0045887	0.015958	0.166403
SPPL3	4	0.013495	0.044268	0.36516
NFU1	4	0.0057993	0.019981	0.199449
KIAA1033	4	0.0011265	0.0041295	0.056262
SOX5	4	0.0078945	0.026824	0.250987
PAQR4	4	0.0015841	0.0057326	0.072859
CLTCL1	4	0.0070824	0.024195	0.230553
SPATS1	4	0.014926	0.048612	0.390839
TTC14	4	0.0028881	0.010227	0.116219
C6orf7	4	0.0077478	0.026363	0.247844
RGPD4	4	0.008631	0.029191	0.268581
GALNT6	4	0.011407	0.037909	0.327594
NPEPPS	4	0.0057355	0.019782	0.197872
MMACHC	4	0.0010378	0.0038073	0.052613
FAM8A1	4	0.0047157	0.016412	0.170031
VCL	4	0.0064256	0.022037	0.214696
MTSS1L	4	0.011526	0.038271	0.32968
FAM32A	4	0.0069248	0.023671	0.226575
CDK11A	4	0.014652	0.047804	0.385719
KPNA2	4	0.003721	0.01303	0.142264
FIGNL2	4	0.0043442	0.015118	0.159396
CTPS1	4	0.013536	0.044401	0.365452
RLF	4	0.009085	0.030665	0.279125
GNA12	4	0.0052189	0.018065	0.183682
ATG12	4	0.010412	0.034811	0.308919
SPANXC	4	0.01337	0.04389	0.363283
MYL6B	4	0.011503	0.038193	0.329351
RPL36A-HNRNPH2	4	0.0099747	0.033474	0.299287
APH1A	4	0.011541	0.038326	0.329792
CT45A5	4	0.014381	0.046982	0.381182
SLC12A4	4	0.0026809	0.0095236	0.109533
RABL2B	4	0.013373	0.043902	0.363283
SLC16A3	4	0.0030854	0.010886	0.122336
USE1	4	0.011909	0.039432	0.33649
AK2	4	0.0073083	0.024925	0.236452
RAB13	4	0.0038631	0.013502	0.146395
ASIC1	4	0.013253	0.043508	0.36112
PRMT2	4	0.0073912	0.025203	0.238849
PYHIN1	4	0.012633	0.041645	0.350372
HIST2H2BE	4	0.012791	0.042098	0.3526
WNK4	4	0.0065913	0.022589	0.218405
TRIM45	4	0.012438	0.041035	0.345847
ZNF2	4	0.014187	0.046389	0.377724
PADI6	4	0.0058811	0.020268	0.201677
DEXI	4	0.0097395	0.032749	0.294355
EMC1	4	0.0040596	0.01417	0.152081
CSNK1D	4	0.01259	0.041517	0.349449
MT1E	4	0.013934	0.045618	0.373286
NOA1	4	0.0041522	0.014481	0.154759
FNDC3B	4	0.014178	0.046367	0.377724
TP53BP2	4	0.0016562	0.0059844	0.075208
ZNF598	4	0.0017055	0.0061631	0.076897
SLC25A22	4	0.0036722	0.012868	0.140874
UCHL5	4	0.014588	0.047626	0.385098
COG1	4	0.014474	0.04729	0.383028
WBP1	4	0.00060803	0.00227	0.034356
GTPBP1	4	0.0086434	0.029226	0.268581
OR2A7	4	0.012045	0.039854	0.338346
IFNA14	4	0.012796	0.042113	0.3526
FECH	4	0.013672	0.044818	0.368295
OR4Q3	4	0.0062665	0.021514	0.211229
ALG10	4	0.0042291	0.014736	0.156401
TRIM23	4	0.0034715	0.012198	0.134466
CEPT1	4	0.011024	0.036697	0.320205
AGO4	4	0.00503	0.01744	0.178608
HSPA14	4	0.0071864	0.024528	0.233141
RPRD2	4	0.004254	0.014822	0.15697
WDTC1	4	0.010724	0.035793	0.315583
HIST1H2BK	4	0.0082945	0.028103	0.260394
TFAP2C	4	0.0043626	0.015179	0.159864
ZDHHC8	4	0.0032516	0.011482	0.127679
GLI1	4	0.0051006	0.017674	0.180281
RSU1	4	0.0077964	0.02652	0.24862
MTRNR2L9	4	0.0058385	0.020118	0.200396
ZMYND10	4	0.0036468	0.012792	0.140201
CEP63	4	0.0059406	0.020466	0.203227
VEZF1	4	0.0035867	0.012588	0.13825
IER3	4	0.0018819	0.0067629	0.083294
ASIC2	4	0.0082336	0.027912	0.258869
CT47A9	4	0.0047548	0.016541	0.170958
BRSK2	4	0.0066645	0.022823	0.220001
PSAP	4	0.0063847	0.021918	0.214195
TMEM95	4	0.01536	0.049921	0.396774
NRBP1	4	0.015272	0.049651	0.395947
SLC2A4RG	4	0.0033204	0.011691	0.129576
STRA13	4	0.010091	0.033821	0.30153
MRPL21	4	0.0084604	0.028633	0.263892
LYSMD1	4	0.014121	0.046191	0.376662
GALT	4	0.014573	0.047588	0.384984
SLC26A6	4	0.011935	0.039512	0.33679
GLS	4	0.014575	0.047592	0.384984
GPBP1L1	4	0.012559	0.041416	0.348748
SLC35C1	4	0.014463	0.047246	0.382838
RHBDD3	4	0.0030337	0.010703	0.120702
CTCF	4	0.004203	0.014652	0.156025
DMRTC1	4	0.0092349	0.031158	0.282935
COQ6	4	0.0045969	0.015988	0.16655
DOCK5	4	0.011543	0.038336	0.329792
IKZF4	4	0.0056787	0.019592	0.196588
LASP1	4	0.0021847	0.0078252	0.094134
GRN	4	0.013901	0.045502	0.372732
GATSL2	4	0.0096861	0.032585	0.293252
PIGS	4	0.010066	0.033748	0.301024
UPP1	4	0.005442	0.018813	0.189767
DPH6	4	0.0047558	0.016546	0.170958
ZC3H10	4	0.0025684	0.0091554	0.106257
PRKACB	4	0.0095544	0.032177	0.290668
MMP23B	4	0.0023171	0.0083106	0.098553
NRD1	4	0.0070008	0.02391	0.228289
OR5D16	4	0.0064397	0.022084	0.21505
DPH3P1	4	0.010596	0.035399	0.312684
PRR20A	4	0.0067711	0.023174	0.222932
KRTAP10-9	4	0.011607	0.03852	0.330774
C1QBP	4	0.011623	0.038566	0.330877
TMEM183A	4	0.0098369	0.033044	0.296539
PGK2	4	0.012199	0.040297	0.340828
RNPEP	4	0.0079824	0.027106	0.253237
TTF2	4	0.014189	0.046398	0.377724
ASNA1	4	0.013245	0.043485	0.36112
AGAP2	4	0.010801	0.036014	0.317089
LRIF1	4	0.014839	0.048344	0.389424
LARP4B	4	0.011026	0.036703	0.320205
FERMT3	4	0.0071546	0.024429	0.232437
ADAMTSL4	4	0.0046638	0.016211	0.168406
XAGE1E	4	0.0042197	0.014703	0.156267
SPI1	4	0.0068017	0.023261	0.223544
NCOA4	4	0.013501	0.044281	0.36516
ARHGAP1	4	0.0065746	0.022535	0.21821
EIF4EBP2	4	0.015019	0.048902	0.391686
KPTN	4	0.013915	0.045555	0.372928
PGM3	4	0.0096701	0.032539	0.29297
UBE2Q2L	4	0.010902	0.036316	0.318478
LGALS9	4	0.011056	0.036812	0.32087
WASF2	4	0.0097404	0.032754	0.294355
RRAGC	4	0.015355	0.04991	0.396774
RCE1	4	0.0036537	0.01281	0.140319
KRTAP2-3	4	0.0021464	0.0076906	0.092656
MMP9	4	0.012672	0.041744	0.350748
CSMD2	4	0.0047989	0.016688	0.172133
PRPF40B	4	0.010944	0.036446	0.319123
SPATA32	4	0.0064844	0.022229	0.216242
ZBP1	4	0.013271	0.043571	0.361326
44079	4	0.0094506	0.031848	0.28811
CDK19	4	0.0060429	0.020795	0.205852
RCOR2	4	0.0042095	0.014675	0.156186
DDX17	4	0.0096574	0.032494	0.29297
B3GAT3	4	0.0091804	0.03098	0.281585
KIFC1	4	0.0085748	0.029018	0.26732
POLR3GL	4	0.0093338	0.031455	0.285364
NEB	4	0.0084287	0.028536	0.263385
RASGRF2	4	0.0066609	0.022813	0.220001
SCGB1C2	4	0.0081464	0.027614	0.25686
TMA7	4	0.0075818	0.025841	0.243683
SIRT4	4	0.0082781	0.028045	0.259978
ACY3	4	0.013151	0.043188	0.359243
NHEJ1	4	0.0078086	0.026558	0.248852
ATF1	4	0.014629	0.04774	0.385534
SPRYD4	4	0.012182	0.040241	0.34051
ALDOC	4	0.0062183	0.021364	0.210073
DDX19A	4	0.0083072	0.028139	0.260478
RAB22A	4	0.0082138	0.027842	0.258476
SGSM3	4	0.01121	0.037297	0.323977
USF1	4	0.012132	0.040104	0.33999
OR4C3	4	0.0080045	0.027168	0.253699
TMEM217	4	0.0095876	0.03227	0.29124
ADGRG7	4	0.0069137	0.023637	0.226361
CCDC64	4	0.015008	0.048867	0.391686
THAP11	4	0.01436	0.04691	0.380759
OR6C76	4	0.012762	0.042012	0.352217
CTAG1A	4	0.010929	0.036404	0.318912
NDUFS3	4	0.013119	0.043087	0.358766
OR13G1	4	0.014638	0.047766	0.385576
ADK	4	0.0062149	0.021353	0.210064
CDK5RAP2	4	0.011355	0.037749	0.326623
PON3	4	0.013005	0.042747	0.356658
FAM186B	4	0.011732	0.038874	0.333068
RELL2	4	0.013532	0.044386	0.365452
CLDN15	4	0.010261	0.034343	0.305051
COMTD1	4	0.0041933	0.014615	0.15572
OOEP	4	0.0096685	0.032532	0.29297
C19orf43	4	0.010745	0.035852	0.315958
NDUFV1	4	0.0065341	0.022406	0.217072
SLC25A39	4	0.011565	0.03839	0.329954
SSX2	4	0.011794	0.03908	0.333932
MKRN2	4	0.0075065	0.025599	0.241879
SH3GLB2	4	0.0070359	0.024023	0.229143
CD81	4	0.013788	0.04516	0.370173
PXMP2	4	0.010117	0.033906	0.302151
MAB21L3	4	0.013336	0.043785	0.362785
RBM34	4	0.014345	0.046865	0.380568
ANXA9	4	0.013215	0.043393	0.360631
PHYHIPL	4	0.007558	0.02576	0.243166
FAM86C1	4	0.013986	0.045777	0.374106
C1orf56	4	0.015011	0.048875	0.391686
CCDC43	4	0.014885	0.048486	0.390074
GJA10	4	0.011042	0.036762	0.320574
TMEM127	4	0.015326	0.049826	0.396774
PICK1	4	0.014056	0.045991	0.375373
PA2G4	4	0.011752	0.038945	0.333381
HRH3	4	0.015366	0.049944	0.396795
CCNF	4	0.011203	0.037273	0.323977
NR1D2	4	0.013023	0.042809	0.356865
WASF1	4	0.014332	0.046836	0.380568
TOP3B	4	0.011212	0.037304	0.323977
CORO1C	4	0.0054369	0.01879	0.189632
BTBD11	4	0.011776	0.039023	0.333892
HDAC10	4	0.013944	0.045659	0.373305
PTPN1	4	0.015285	0.049701	0.396165
ADRA2B	4	0.011253	0.037423	0.324491
E2F4	4	0.0077924	0.026509	0.24862
NUP210L	4	0.0073717	0.025139	0.238358
CMTM7	4	0.013442	0.044104	0.364602
ZRANB1	4	0.014597	0.04765	0.385128
CHTOP	4	0.0087907	0.029719	0.27195
USP19	4	0.011997	0.039696	0.337565
WNT9B	4	0.010852	0.036166	0.317849
GREB1L	4	0.01476	0.048107	0.38784
OR4B1	4	0.012001	0.039704	0.337565

## Sheet: Table S6
Table S6. Statistical analysis of Figure 1a
Tukey's multiple comparisons test	Mean Diff.	95% CI of diff.	Adjusted P Value	Summary
0.00:siCDK1-1 vs. 0.63:siCDK1-1	7.559	-6.443 to 21.56	0.9027	ns
0.00:siCDK1-1 vs. 1.25:siCDK1-1	12.97	-1.033 to 26.97	0.1021	ns
0.00:siCDK1-1 vs. 2.50:siCDK1-1	16.55	2.544 to 30.55	0.0068	**
0.00:siCDK1-1 vs. 5:siCDK1-1	16.11	2.106 to 30.11	0.0098	**
0.00:siCDK1-1 vs. 10:siCDK1-1	16.93	2.929 to 30.93	0.0049	**
0.00:siCDK1-1 vs. 20:siCDK1-1	25.81	11.81 to 39.82	< 0.0001	****
0.00:siCDK1-1 vs. 40:siCDK1-1	29.29	15.29 to 43.29	< 0.0001	****
0.00:siCDK1-2 vs. 0.63:siCDK1-2	7.587	-6.414 to 21.59	0.8997	ns
0.00:siCDK1-2 vs. 1.25:siCDK1-2	12.32	-1.678 to 26.33	0.1535	ns
0.00:siCDK1-2 vs. 2.50:siCDK1-2	13.54	-0.4568 to 27.55	0.0691	ns
0.00:siCDK1-2 vs. 5:siCDK1-2	17.52	3.518 to 31.52	0.003	**
0.00:siCDK1-2 vs. 10:siCDK1-2	19.06	5.060 to 33.06	0.0007	***
0.00:siCDK1-2 vs. 20:siCDK1-2	30.36	16.36 to 44.36	< 0.0001	****
0.00:siCDK1-2 vs. 40:siCDK1-2	35.49	21.49 to 49.49	< 0.0001	****
0.63:Control vs. 0.63:siCDK1-1	57.68	43.68 to 71.68	< 0.0001	****
0.63:Control vs. 0.63:siCDK1-2	45.99	31.99 to 59.99	< 0.0001	****
1.25:Control vs. 1.25:siCDK1-1	62.06	48.06 to 76.06	< 0.0001	****
1.25:Control vs. 1.25:siCDK1-2	49.7	35.70 to 63.70	< 0.0001	****
2.50:Control vs. 2.50:siCDK1-1	44.86	30.86 to 58.86	< 0.0001	****
2.50:Control vs. 2.50:siCDK1-2	30.15	16.15 to 44.15	< 0.0001	****
5:Control vs. 5:siCDK1-1	26.19	12.19 to 40.19	< 0.0001	****
5:Control vs. 5:siCDK1-2	15.89	1.889 to 29.89	0.0117	*
10:Control vs. 10:siCDK1-1	18.78	4.774 to 32.78	0.001	***
10:Control vs. 10:siCDK1-2	9.193	-4.809 to 23.19	0.6495	ns
20:Control vs. 20:siCDK1-1	13.92	-0.08002 to 27.92	0.053	ns
20:Control vs. 20:siCDK1-2	6.754	-7.247 to 20.76	0.9649	ns
40:Control vs. 40:siCDK1-1	16.25	2.244 to 30.25	0.0087	**
40:Control vs. 40:siCDK1-2	10.73	-3.268 to 24.73	0.3616	ns

## Sheet: Table S7
Table S7. Statistical analysis of Figure 1b
Tukey's multiple comparisons test	Mean Diff.	95% CI of diff.	Adjusted P Value	Summary
0.00:siCDK4-1 vs. 0.63:siCDK4-1	15.43	5.257 to 25.60	0.0001	***
0.00:siCDK4-1 vs. 1.25:siCDK4-1	18.4	8.224 to 28.57	< 0.0001	****
0.00:siCDK4-1 vs. 2.50:siCDK4-1	21.43	11.26 to 31.60	< 0.0001	****
0.00:siCDK4-1 vs. 5:siCDK4-1	21.65	11.48 to 31.83	< 0.0001	****
0.00:siCDK4-1 vs. 10:siCDK4-1	25.87	15.69 to 36.04	< 0.0001	****
0.00:siCDK4-1 vs. 20:siCDK4-1	29.25	19.08 to 39.43	< 0.0001	****
0.00:siCDK4-1 vs. 40:siCDK4-1	34.21	24.04 to 44.39	< 0.0001	****
0.00:siCDK4-2 vs. 0.63:siCDK4-2	12.72	2.548 to 22.90	0.003	**
0.00:siCDK4-2 vs. 1.25:siCDK4-2	16.58	6.405 to 26.75	< 0.0001	****
0.00:siCDK4-2 vs. 2.50:siCDK4-2	15.79	5.618 to 25.97	< 0.0001	****
0.00:siCDK4-2 vs. 5:siCDK4-2	19.54	9.364 to 29.71	< 0.0001	****
0.00:siCDK4-2 vs. 10:siCDK4-2	20.8	10.63 to 30.98	< 0.0001	****
0.00:siCDK4-2 vs. 20:siCDK4-2	25.39	15.22 to 35.57	< 0.0001	****
0.00:siCDK4-2 vs. 40:siCDK4-2	34.81	24.64 to 44.98	< 0.0001	****
0.63:Control vs. 0.63:siCDK4-1	59.08	48.91 to 69.26	< 0.0001	****
0.63:Control vs. 0.63:siCDK4-2	59.5	49.33 to 69.67	< 0.0001	****
1.25:Control vs. 1.25:siCDK4-1	61.02	50.85 to 71.20	< 0.0001	****
1.25:Control vs. 1.25:siCDK4-2	62.33	52.15 to 72.50	< 0.0001	****
2.50:Control vs. 2.50:siCDK4-1	43.28	33.11 to 53.45	< 0.0001	****
2.50:Control vs. 2.50:siCDK4-2	40.77	30.59 to 50.94	< 0.0001	****
5:Control vs. 5:siCDK4-1	25.27	15.10 to 35.45	< 0.0001	****
5:Control vs. 5:siCDK4-2	26.28	16.11 to 36.45	< 0.0001	****
10:Control vs. 10:siCDK4-1	21.24	11.07 to 31.42	< 0.0001	****
10:Control vs. 10:siCDK4-2	19.31	9.132 to 29.48	< 0.0001	****
20:Control vs. 20:siCDK4-1	10.89	0.7205 to 21.07	0.0238	*
20:Control vs. 20:siCDK4-2	10.16	-0.01381 to 20.33	0.0507	ns
40:Control vs. 40:siCDK4-1	14.7	4.530 to 24.88	0.0003	***
40:Control vs. 40:siCDK4-2	18.42	8.250 to 28.60	< 0.0001	****

## Sheet: Table S8
Table S8. Statistical analysis of Figure 1c
Tukey's multiple comparisons test	Mean Diff.	95% CI of diff.	Adjusted P Value	Summary
0.00:siCDK6-1 vs. 0.63:siCDK6-1	11.14	-2.016 to 24.30	0.2022	ns
0.00:siCDK6-1 vs. 1.25:siCDK6-1	14.99	1.838 to 28.15	0.011	*
0.00:siCDK6-1 vs. 2.50:siCDK6-1	16.51	3.355 to 29.67	0.0028	**
0.00:siCDK6-1 vs. 5:siCDK6-1	20.84	7.682 to 34.00	< 0.0001	****
0.00:siCDK6-1 vs. 10:siCDK6-1	22.94	9.780 to 36.09	< 0.0001	****
0.00:siCDK6-1 vs. 20:siCDK6-1	32.92	19.77 to 46.08	< 0.0001	****
0.00:siCDK6-1 vs. 40:siCDK6-1	43.23	30.08 to 56.39	< 0.0001	****
0.00:siCDK6-2 vs. 0.63:siCDK6-2	7.702	-5.456 to 20.86	0.8219	ns
0.00:siCDK6-2 vs. 1.25:siCDK6-2	10.94	-2.220 to 24.09	0.2282	ns
0.00:siCDK6-2 vs. 2.50:siCDK6-2	8.722	-4.435 to 21.88	0.6324	ns
0.00:siCDK6-2 vs. 5:siCDK6-2	11.76	-1.395 to 24.92	0.1362	ns
0.00:siCDK6-2 vs. 10:siCDK6-2	13.98	0.8268 to 27.14	0.0259	*
0.00:siCDK6-2 vs. 20:siCDK6-2	18.68	5.521 to 31.84	0.0004	***
0.00:siCDK6-2 vs. 40:siCDK6-2	29.9	16.74 to 43.05	< 0.0001	****
0.63:Control vs. 0.63:siCDK6-1	41.22	28.06 to 54.38	< 0.0001	****
0.63:Control vs. 0.63:siCDK6-2	53.38	40.22 to 66.54	< 0.0001	****
1.25:Control vs. 1.25:siCDK6-1	44.05	30.89 to 57.20	< 0.0001	****
1.25:Control vs. 1.25:siCDK6-2	55.59	42.43 to 68.74	< 0.0001	****
2.50:Control vs. 2.50:siCDK6-1	24.79	11.63 to 37.95	< 0.0001	****
2.50:Control vs. 2.50:siCDK6-2	32.6	19.44 to 45.76	< 0.0001	****
5:Control vs. 5:siCDK6-1	10.88	-2.274 to 24.04	0.2355	ns
5:Control vs. 5:siCDK6-2	17.41	4.249 to 30.56	0.0012	**
10:Control vs. 10:siCDK6-1	4.742	-8.415 to 17.90	0.999	ns
10:Control vs. 10:siCDK6-2	11.39	-1.769 to 24.54	0.1735	ns
20:Control vs. 20:siCDK6-1	0.9912	-12.17 to 14.15	> 0.9999	ns
20:Control vs. 20:siCDK6-2	2.344	-10.81 to 15.50	> 0.9999	ns
40:Control vs. 40:siCDK6-1	10.15	-3.007 to 23.31	0.3502	ns
40:Control vs. 40:siCDK6-2	12.41	-0.7464 to 25.57	0.0871	ns

## Sheet: Table S9
Table S9. Statistical analysis of Figure 1d
Tukey's multiple comparisons test	Mean Diff.	95% CI of diff.	Adjusted P Value	Summary
0.00:siCDK1-1 vs. 0.63:siCDK1-1	23.18	7.293 to 39.07	0.0002	***
0.00:siCDK1-1 vs. 1.25:siCDK1-1	33.05	17.16 to 48.93	< 0.0001	****
0.00:siCDK1-1 vs. 2.50:siCDK1-1	41.06	25.17 to 56.94	< 0.0001	****
0.00:siCDK1-1 vs. 5:siCDK1-1	42.53	26.64 to 58.41	< 0.0001	****
0.00:siCDK1-1 vs. 10:siCDK1-1	51.49	35.61 to 67.38	< 0.0001	****
0.00:siCDK1-1 vs. 20:siCDK1-1	63.26	47.37 to 79.15	< 0.0001	****
0.00:siCDK1-1 vs. 40:siCDK1-1	74.97	59.08 to 90.85	< 0.0001	****
0.00:siCDK1-2 vs. 0.63:siCDK1-2	20.55	4.661 to 36.44	0.0018	**
0.00:siCDK1-2 vs. 1.25:siCDK1-2	29.89	14.00 to 45.78	< 0.0001	****
0.00:siCDK1-2 vs. 2.50:siCDK1-2	34.98	19.09 to 50.86	< 0.0001	****
0.00:siCDK1-2 vs. 5:siCDK1-2	38.74	22.85 to 54.63	< 0.0001	****
0.00:siCDK1-2 vs. 10:siCDK1-2	43.13	27.24 to 59.02	< 0.0001	****
0.00:siCDK1-2 vs. 20:siCDK1-2	49.7	33.81 to 65.59	< 0.0001	****
0.00:siCDK1-2 vs. 40:siCDK1-2	57.53	41.64 to 73.42	< 0.0001	****
0.63:Control vs. 0.63:siCDK1-1	28.3	12.41 to 44.19	< 0.0001	****
0.63:Control vs. 0.63:siCDK1-2	43.12	27.23 to 59.01	< 0.0001	****
1.25:Control vs. 1.25:siCDK1-1	25.11	9.225 to 41.00	< 0.0001	****
1.25:Control vs. 1.25:siCDK1-2	39.41	23.52 to 55.30	< 0.0001	****
2.50:Control vs. 2.50:siCDK1-1	17.82	1.927 to 33.70	0.0136	*
2.50:Control vs. 2.50:siCDK1-2	29.19	13.30 to 45.08	< 0.0001	****
5:Control vs. 5:siCDK1-1	8.058	-7.830 to 23.95	0.9433	ns
5:Control vs. 5:siCDK1-2	21.73	5.837 to 37.61	0.0007	***
10:Control vs. 10:siCDK1-1	-0.3546	-16.24 to 15.53	> 0.9999	ns
10:Control vs. 10:siCDK1-2	8.739	-7.149 to 24.63	0.8871	ns
20:Control vs. 20:siCDK1-1	0.7009	-15.19 to 16.59	> 0.9999	ns
20:Control vs. 20:siCDK1-2	4.596	-11.29 to 20.48	> 0.9999	ns
40:Control vs. 40:siCDK1-1	-0.5072	-16.39 to 15.38	> 0.9999	ns
40:Control vs. 40:siCDK1-2	-0.4907	-16.38 to 15.40	> 0.9999	ns

[truncated: 11 more sheets: Table S10, Table S11, Table S12, Tablse S13, Table S14, Table S15, Table S16, Table S17, Table S18, Table S19, Table S20]
